# Supplementary material for: Migration rather than proliferation transcriptomic signatures are strongly associated with breast cancer patient survival
Source: Sci Rep. 2019 Jul 29;9:10989. doi: 10.1038/s41598-019-47440-w (PMC6662662; doi:10.1038/s41598-019-47440-w)
Supplement: Supplementary file 2 — Supplementary Table S1 [file 41598_2019_47440_MOESM2_ESM.xlsx]

## Sheet: Table S1a
Cell lines with both experimentally measured migration and proliferation
BT-20
BT-474
BT-483
BT-549
CAMA-1
EVSA-T
HCC1937
Hs578T
MCF-7
MDA-MB-134VI
MDA-MB-175VII
MDA-MB-231
MDA-MB-361
MDA-MB-415
MDA-MB-436
MDA-MB-453
MDA-MB-468
MPE600
SUM1315MO2
SUM44PE
SUM52PE
SUM102PT
SUM149PT
SUM159PT
SUM185PE
SUM190PT
SUM229PE
SKBR-3
T-47D
UACC-812
UACC893
ZR-75-1
HCC38
HCC70
HCC202
HCC1143
HCC1395
HCC1569
HCC1806
HCC1954
Cell lines with only experimentally measured migration but not proliferation
MDA-MB-435S
OCUB-M
SKBR-7
Cell lines with only experimentally measured proliferation but not migration
DU4475
MDA-MB-157
MDA-MB-330
HCC1419
HCC1500
ZR-75-30

## Sheet: Table S1b
Predicted migration and proliferation levels using CellToPhenotype predictors on cell lines										Experimentally measured doubling time on cell lines. Proliferation rate = 70 / doubling_time
Cell lines	Predicted migration level				Cell lines	Predicted proliferation level				Cell lines	Experimentally measured doubling time
BT 20	11.3579				BT-20	1.79593				BT-20	60
BT 474	9.00838				BT-474	1.07943				BT-474	96
BT 483	8.0498				BT-483	0.0798887				BT-483	120
BT 549	20.2152				BT-549	1.87996				BT-549	24
CAMA-1	9.87086				CAMA-1	0.89454				CAMA-1	72
EVSA-T	4.3986				EVSA-T	1.15395				EVSA-T	36
HCC1937	15.0215				HCC1937	1.69779				HCC1937	48
Hs578T	12.9255				Hs578T	1.50202				Hs578T	36
MCF 7	10.5409				MCF-7	1.23306				MCF-7	48
MDA-MB-134VI	10.977				MDA-MB-134VI	1.11201				MDA-MB-134VI	120
MDA-MB-175 VII	8.73985				MDA-MB-231	1.63561				MDA-MB-231	24
MDA-MB-231	14.8234				MDA-MB-361	0.980062				MDA-MB-361	72
MDA-MB-361	9.1503				MDA-MB-415	1.247				MDA-MB-415	96
MDA-MB-415	9.36388				MDA-MB-436	1.81325				MDA-MB-436	48
MDA-MB-435S	17.5016				MDA-MB-453	1.2203				MDA-MB-453	72
MDA-MB-436	17.8367				MDA-MB-468	1.18246				MDA-MB-468	48
MDA-MB-453	7.20546				MPE600	0.586648				MPE600	96
MDA-MB-468	11.7268				SUM1315MO2	1.80574				SUM1315MO2	120
MPE600	8.37482				SUM44PE	1.04777				SUM44PE	96
OCUB-M	11.9783				SUM52PE	0.925741				SUM52PE	72
SUM 1315 MO2	15.1744				SUM102PT	1.1427				SUM102PT	120
SK-BR-7	17.7581				SUM149PT	1.38293				SUM149PT	36
SUM 44 PE	10.8093				SUM159PT	1.40738				SUM159PT	24
SUM 52 PE	11.7211				SUM185PE	0.95429				SUM185PE	96
SUM 102PT	20.8806				SUM190PT	1.22255				SUM190PT	96
SUM 149 PT	18.2014				SUM229PE	1.70235				SUM229PE	120
SUM 159 PT	19.1629				SKBR-3	0.815842				SKBR-3	60
SUM 185 PE	11.7908				T-47D	1.0945				T-47D	60
SUM 190 PT	10.4624				UACC-812	0.759523				UACC-812	96
SUM 229 PE	15.0996				UACC893	0.736538				UACC893	144
SK-BR-3	0.676794				ZR-75-1	1.25376				ZR-75-1	60
T47D	8.94722				HCC38	1.28567				HCC38	48
UACC 812	5.21184				HCC70	1.01529				HCC70	72
UACC 893	8.43628				HCC202	0.0416876				HCC202	168
ZR 75-1	10.8627				HCC1143	1.2787				HCC1143	60
HCC38	17.4538				HCC1395	1.19605				HCC1395	96
HCC70	14.0834				HCC1569	1.30243				HCC1569	48
HCC202	11.5704				HCC1806	1.18232				HCC1806	36
HCC1143	14.5117				HCC1954	0.861175				HCC1954	48
HCC1395	14.9944				DU4475	1.25058				DU4475	72
HCC1569	13.3875				MDA-MB-157	1.63235				MDA-MB-157	72
HCC1806	14.8435				MDA-MB-175VII	0.46914				MDA-MB-175VII	120
HCC1954	16.3528				MDA-MB-330	0.610853				MDA-MB-330	168
					HCC1419	0.718004				HCC1419	120
					HCC1500	1.02342				HCC1500	144
					ZR-75-30	0.754131				ZR-75-30	240

## Sheet: Table S1c
TCGA breast cancer patients -- Predicted migration and proliferation levels using CellToPhenotype predictors
TCGA Sample ID	Migration level	Proliferation level
TCGA-3C-AALI	-0.27369	0.645123
TCGA-3C-AALK	0.440987	-0.226386
TCGA-4H-AAAK	-0.216491	0.502981
TCGA-5T-A9QA	0.216491	0.108834
TCGA-A1-A0SB	-0.179572	2.08254
TCGA-A1-A0SD	-0.401456	-0.196768
TCGA-A1-A0SE	0.166143	-0.322882
TCGA-A1-A0SF	0.625966	0.0446702
TCGA-A1-A0SG	-0.396233	-1.50986
TCGA-A1-A0SH	-0.589735	-0.0821609
TCGA-A1-A0SI	0.618651	0.262445
TCGA-A1-A0SJ	0.186935	-0.596992
TCGA-A1-A0SK	-0.342003	2.06234
TCGA-A1-A0SM	-0.749534	-0.0337997
TCGA-A1-A0SN	0.672044	0.59836
TCGA-A1-A0SO	0.189392	2.5408
TCGA-A1-A0SP	1.54428	1.57269
TCGA-A1-A0SQ	-1.03211	-0.500247
TCGA-A2-A04N	-0.873256	-1.28239
TCGA-A2-A04P	-0.140457	1.10869
TCGA-A2-A04Q	-0.825206	0.719587
TCGA-A2-A04R	1.02005	-0.348404
TCGA-A2-A04T	0.0156975	2.17312
TCGA-A2-A04U	1.44248	1.94793
TCGA-A2-A04V	0.615737	-0.0918567
TCGA-A2-A04W	0.206619	-0.27369
TCGA-A2-A04X	-0.422464	-0.125846
TCGA-A2-A04Y	-1.21957	-0.1661
TCGA-A2-A0CK	-0.664608	0.0712758
TCGA-A2-A0CL	0.516706	0.529166
TCGA-A2-A0CM	1.20985	2.35497
TCGA-A2-A0CO	0.804862	0.312734
TCGA-A2-A0CP	0.0930651	-0.344562
TCGA-A2-A0CQ	-1.74635	-1.4809
TCGA-A2-A0CR	-0.256199	-1.14488
TCGA-A2-A0CS	-0.026555	-1.57647
TCGA-A2-A0CT	-1.65558	0.565661
TCGA-A2-A0CU	-0.253704	-0.225146
TCGA-A2-A0CV	-0.536085	-1.15183
TCGA-A2-A0CW	-0.759129	-0.394932
TCGA-A2-A0CX	0.342043	0.824996
TCGA-A2-A0D0	-0.964909	1.49519
TCGA-A2-A0D1	-0.388419	1.15417
TCGA-A2-A0D2	-0.0313846	1.34473
TCGA-A2-A0D3	-0.669077	-0.890997
TCGA-A2-A0D4	1.0362	-0.681154
TCGA-A2-A0EM	-1.27967	-1.37188
TCGA-A2-A0EN	-0.00724149	-0.533305
TCGA-A2-A0EO	0.00965539	-0.663017
TCGA-A2-A0EP	0.953494	0.780171
TCGA-A2-A0EQ	-0.150213	1.48425
TCGA-A2-A0ER	-0.743178	-0.982286
TCGA-A2-A0ES	0.804866	-0.518123
TCGA-A2-A0ET	-2.39424	0.821607
TCGA-A2-A0EU	0.172219	-0.433028
TCGA-A2-A0EV	0.200624	-0.05192
TCGA-A2-A0EW	1.02396	-0.496153
TCGA-A2-A0EX	-0.113691	-0.303877
TCGA-A2-A0EY	-0.642158	0.596933
TCGA-A2-A0ST	-0.492068	0.984217
TCGA-A2-A0SU	0.0894288	-0.324154
TCGA-A2-A0SV	1.04445	0.0229332
TCGA-A2-A0SW	0.522223	0.466381
TCGA-A2-A0SX	1.36568	1.84112
TCGA-A2-A0SY	0.263684	-0.604133
TCGA-A2-A0T0	1.25299	2.25487
TCGA-A2-A0T2	-0.55848	-0.0979174
TCGA-A2-A0T3	0.196815	-0.211555
TCGA-A2-A0T4	-0.0967013	-0.664524
TCGA-A2-A0T5	-0.759129	-0.485277
TCGA-A2-A0T6	-0.120982	0.448974
TCGA-A2-A0T7	0.0773181	0.324153
TCGA-A2-A0YC	-0.448975	-0.25495
TCGA-A2-A0YD	0.467721	-0.607025
TCGA-A2-A0YE	0.133148	1.49146
TCGA-A2-A0YF	-1.89558	-1.25305
TCGA-A2-A0YG	0.419823	0.591184
TCGA-A2-A0YH	-0.972589	-1.02196
TCGA-A2-A0YI	-1.36568	-1.03211
TCGA-A2-A0YJ	1.56018	2.319
TCGA-A2-A0YK	0.169772	1.01992
TCGA-A2-A0YL	1.01388	0.123414
TCGA-A2-A0YM	1.72492	1.93239
TCGA-A2-A0YT	0.0761082	0.11734
TCGA-A2-A1FV	-0.0918524	0.114916
TCGA-A2-A1FW	1.45958	0.694855
TCGA-A2-A1FX	-0.963208	0.354819
TCGA-A2-A1FZ	0.15754	-0.396233
TCGA-A2-A1G0	-0.238798	-0.757526
TCGA-A2-A1G1	0.183253	1.08246
TCGA-A2-A1G4	-0.40669	-1.02601
TCGA-A2-A1G6	-0.116121	-0.0688486
TCGA-A2-A259	0.319072	0.113691
TCGA-A2-A25A	0.708713	0.330516
TCGA-A2-A25B	0.527756	-0.127063
TCGA-A2-A25C	-0.0627999	-0.530528
TCGA-A2-A25D	-0.291359	-0.772032
TCGA-A2-A25E	0.0845831	-0.366406
TCGA-A2-A25F	0.56695	1.16828
TCGA-A2-A3KC	0.919961	0.639203
TCGA-A2-A3KD	-0.0531286	-0.799937
TCGA-A2-A3XS	0.357389	1.31869
TCGA-A2-A3XT	0.759129	1.24256
TCGA-A2-A3XU	-0.755495	1.29612
TCGA-A2-A3XV	-0.624498	0.0531286
TCGA-A2-A3XW	-0.164875	-0.352252
TCGA-A2-A3XX	0.681126	1.48068
TCGA-A2-A3XY	0.949716	2.00626
TCGA-A2-A3XZ	-1.13115	0.251219
TCGA-A2-A3Y0	1.1972	0.705622
TCGA-A2-A4RW	0.814879	0.964937
TCGA-A2-A4RX	0.253704	2.04293
TCGA-A2-A4RY	1.16354	0.592643
TCGA-A2-A4S0	-2.1488	-0.612828
TCGA-A2-A4S1	-0.036215	0.536159
TCGA-A2-A4S2	0.120982	-1.03212
TCGA-A2-A4S3	-0.615737	0.684166
TCGA-A7-A0CD	-0.824715	-0.0628001
TCGA-A7-A0CE	0.026555	-0.519462
TCGA-A7-A0CG	-0.0193117	0.0870057
TCGA-A7-A0CH	1.20707	0.133149
TCGA-A7-A0CJ	-0.636249	-0.743208
TCGA-A7-A0D9	1.98889	1.73023
TCGA-A7-A0DA	-0.254959	1.39987
TCGA-A7-A0DB	2.68082	1.93239
TCGA-A7-A13D	0.0289697	0.604131
TCGA-A7-A13E	1.66562	0.826698
TCGA-A7-A13F	1.56848	0.557099
TCGA-A7-A13G	2.39424	1.12219
TCGA-A7-A13H	-0.277778	-0.658542
TCGA-A7-A26E	-0.677631	-0.740006
TCGA-A7-A26F	0.636249	0.901773
TCGA-A7-A26G	0.949716	2.10363
TCGA-A7-A26H	1.13113	-0.359962
TCGA-A7-A26I	0.652559	0.291276
TCGA-A7-A26J	0.508459	-0.117336
TCGA-A7-A2KD	-0.166105	-0.811536
TCGA-A7-A3IY	-2.37461	-1.92473
TCGA-A7-A3IZ	-1.30168	0.402764
TCGA-A7-A3J0	-1.37793	-0.0918524
TCGA-A7-A3J1	-1.28511	-0.735275
TCGA-A7-A3RF	-1.51359	-0.681126
TCGA-A7-A425	-0.425096	-0.6392
TCGA-A7-A426	0.349686	-0.898187
TCGA-A7-A4SA	-0.0603815	-0.24127
TCGA-A7-A4SB	-0.182265	-1.25825
TCGA-A7-A4SD	-0.696388	1.1065
TCGA-A7-A4SE	0.157541	1.34198
TCGA-A7-A4SF	-0.398843	-0.866237
TCGA-A7-A56D	-0.972589	-0.80821
TCGA-A7-A5ZV	0.687212	1.74676
TCGA-A7-A5ZW	0.0918567	-1.25299
TCGA-A7-A5ZX	0.514022	-0.470419
TCGA-A7-A6VV	1.27426	1.65551
TCGA-A7-A6VW	0.313999	0.244996
TCGA-A7-A6VX	-0.864594	-0.227621
TCGA-A7-A6VY	0.0410462	0.425102
TCGA-A8-A06N	-2.4859	0.00482764
TCGA-A8-A06O	0.240023	0.0422578
TCGA-A8-A06P	0.459667	-0.663029
TCGA-A8-A06Q	-1.09548	-1.47365
TCGA-A8-A06R	0.909009	0.516714
TCGA-A8-A06T	0.470413	-1.66495
TCGA-A8-A06U	-0.857524	0.629382
TCGA-A8-A06X	1.47726	0.152655
TCGA-A8-A06Y	-1.42249	-0.880317
TCGA-A8-A06Z	-1.84112	-1.57248
TCGA-A8-A075	-0.353538	0.314008
TCGA-A8-A076	-0.175976	0.0253486
TCGA-A8-A079	0.174669	-0.727578
TCGA-A8-A07B	-1.39669	0.158765
TCGA-A8-A07E	1.32433	0.801541
TCGA-A8-A07F	0.236297	-0.572618
TCGA-A8-A07G	-0.578305	-0.808192
TCGA-A8-A07I	1.28277	1.20965
TCGA-A8-A07J	-1.08895	-0.636249
TCGA-A8-A07L	-0.253704	0.220198
TCGA-A8-A07O	0.120985	1.75736
TCGA-A8-A07P	-1.14027	-0.785168
TCGA-A8-A07R	1.09548	1.41595
TCGA-A8-A07S	-0.456989	-0.35228
TCGA-A8-A07U	0.368396	1.44248
TCGA-A8-A07W	-0.654043	0.509836
TCGA-A8-A07Z	-2.00657	-1.65551
TCGA-A8-A081	-0.714916	-0.705622
TCGA-A8-A082	-1.39038	-0.228871
TCGA-A8-A083	-1.72492	-1.39038
TCGA-A8-A084	0.831757	0.179572
TCGA-A8-A085	0.972589	-0.0470868
TCGA-A8-A086	0.271227	-0.419824
TCGA-A8-A08A	-1.92473	-1.74094
TCGA-A8-A08B	-0.103979	0.33179
TCGA-A8-A08C	-0.824407	-0.833468
TCGA-A8-A08F	0.621571	0.204155
TCGA-A8-A08G	-0.211575	-1.32433
TCGA-A8-A08H	0.796628	1.21206
TCGA-A8-A08I	-1.31576	-0.699459
TCGA-A8-A08J	-0.708727	-0.595481
TCGA-A8-A08L	0.16977	1.60226
TCGA-A8-A08O	0.164875	-1.32433
TCGA-A8-A08P	-0.191849	0.423777
TCGA-A8-A08R	0.191849	1.57647
TCGA-A8-A08S	-0.0144834	-0.072477
TCGA-A8-A08T	0.00965539	-0.216493
TCGA-A8-A08X	0.306595	1.88202
TCGA-A8-A08Z	0.604491	-0.212788
TCGA-A8-A090	0.106406	-0.174669
TCGA-A8-A091	-1.75736	-0.40019
TCGA-A8-A092	-0.934736	0.00844849
TCGA-A8-A093	0.49479	-0.342003
TCGA-A8-A094	-1.16354	1.21211
TCGA-A8-A095	0.0882172	-0.561299
TCGA-A8-A096	0.0591777	-0.00241382
TCGA-A8-A097	-0.438331	-0.10034
TCGA-A8-A099	-0.329242	0.123414
TCGA-A8-A09A	0.876786	0.39493
TCGA-A8-A09B	-0.00965539	-1.34768
TCGA-A8-A09C	0.0482948	-0.320342
TCGA-A8-A09D	0.909015	1.20235
TCGA-A8-A09E	-0.66602	-0.0241404
TCGA-A8-A09G	-0.155174	0.548649
TCGA-A8-A09I	0.23878	0.0906438
TCGA-A8-A09K	0.768795	-0.254973
TCGA-A8-A09M	0.00362079	-0.883864
TCGA-A8-A09N	-0.108834	-0.287494
TCGA-A8-A09Q	0.778532	0.828532
TCGA-A8-A09R	-0.20181	-0.0930699
TCGA-A8-A09T	-1.84127	-1.84173
TCGA-A8-A09V	-0.501781	-0.945951
TCGA-A8-A09W	0.0313846	0.417196
TCGA-A8-A09X	0.310202	1.40959
TCGA-A8-A09Z	-0.347123	0.538922
TCGA-A8-A0A1	0.414561	-0.633346
TCGA-A8-A0A2	-1.20707	-0.125855
TCGA-A8-A0A4	-0.0410462	-0.0434621
TCGA-A8-A0A6	-0.64512	-0.362537
TCGA-A8-A0A7	-0.266183	-0.0821612
TCGA-A8-A0A9	0.397565	-0.142895
TCGA-A8-A0AB	-0.385819	-0.524987
TCGA-A8-A0AD	-1.42641	-0.982272
TCGA-AC-A23C	0.0845831	-0.321637
TCGA-AC-A23E	-0.648089	-0.0144837
TCGA-AC-A23G	0.649593	-0.174674
TCGA-AC-A23H	0.467721	0.783437
TCGA-AC-A2B8	0.409346	-0.196768
TCGA-AC-A2BK	2.72872	2.77662
TCGA-AC-A2BM	-0.778532	-1.31292
TCGA-AC-A2FB	1.14488	0.422458
TCGA-AC-A2FF	0.283724	0.585441
TCGA-AC-A2FG	0.508459	-1.14027
TCGA-AC-A2FK	0.621571	0.38972
TCGA-AC-A2FM	-0.651063	-0.765565
TCGA-AC-A2FO	0.831833	-0.296309
TCGA-AC-A2QH	2.77662	3.11957
TCGA-AC-A2QI	-0.968742	0.0736915
TCGA-AC-A2QJ	-0.889218	0.28498
TCGA-AC-A3BB	-0.157552	-0.612851
TCGA-AC-A3HN	0.0398386	0.0410481
TCGA-AC-A3OD	0.752725	0.189397
TCGA-AC-A3QP	-1.10869	-1.39049
TCGA-AC-A3TN	-0.698609	-2.28577
TCGA-AC-A3W5	-0.296306	0.607025
TCGA-AC-A3W6	0.00965539	0.218962
TCGA-AC-A3YI	0.938462	0.697962
TCGA-AC-A3YJ	-3.11957	-1.82836
TCGA-AC-A5XS	-0.523716	-1.19966
TCGA-AC-A62V	-0.123414	-0.0108624
TCGA-AC-A62X	-0.293786	1.00389
TCGA-AC-A62Y	-1.70425	-1.69922
TCGA-AC-A6IV	1.30168	0.315297
TCGA-AC-A6IW	-0.478507	1.42579
TCGA-AC-A6IX	-1.31292	-0.530528
TCGA-AC-A6NO	-1.01589	-1.26896
TCGA-AC-A8OP	0.627426	0.934736
TCGA-AC-A8OQ	1.06116	1.85419
TCGA-AC-A8OR	-2.22596	-1.5932
TCGA-AN-A03X	-0.391021	-0.164876
TCGA-AN-A03Y	-1.21205	1.04033
TCGA-AN-A041	-0.278703	-0.775278
TCGA-AN-A046	-0.248723	-0.357408
TCGA-AN-A049	1.02396	0.28247
TCGA-AN-A04A	0.17712	0.0882177
TCGA-AN-A04C	-0.142895	0.678093
TCGA-AN-A04D	-0.909009	1.35066
TCGA-AN-A0AJ	0.696388	1.10648
TCGA-AN-A0AK	-0.519462	1.06327
TCGA-AN-A0AL	-0.339447	0.768795
TCGA-AN-A0AM	0.120982	0.0193122
TCGA-AN-A0AR	-1.70504	0.765569
TCGA-AN-A0AS	0.824978	0.481212
TCGA-AN-A0AT	0.852325	1.25827
TCGA-AN-A0FD	1.17544	-0.036215
TCGA-AN-A0FF	-0.443646	-0.504349
TCGA-AN-A0FJ	0.964909	2.5408
TCGA-AN-A0FK	-0.537519	-0.13193
TCGA-AN-A0FL	-2.12568	1.0362
TCGA-AN-A0FN	0.306405	-0.0120693
TCGA-AN-A0FS	0.536104	-0.612828
TCGA-AN-A0FT	-0.497517	0.0640096
TCGA-AN-A0FV	-1.47357	0.38584
TCGA-AN-A0FW	0.446308	0.630361
TCGA-AN-A0FX	0.451642	1.65551
TCGA-AN-A0FY	-0.263684	0.396299
TCGA-AN-A0FZ	0.365114	-0.389775
TCGA-AN-A0XL	0.687212	-0.0217262
TCGA-AN-A0XN	0.502981	1.03416
TCGA-AN-A0XO	0.266183	-0.571268
TCGA-AN-A0XP	-0.235097	-0.640679
TCGA-AN-A0XR	-0.271186	-1.47004
TCGA-AN-A0XS	0.298827	-0.456989
TCGA-AN-A0XT	0.0253591	-0.835165
TCGA-AN-A0XU	0	1.3968
TCGA-AN-A0XV	0.768795	-0.00362073
TCGA-AN-A0XW	0.768938	-0.545892
TCGA-AO-A03L	1.28511	0.99205
TCGA-AO-A03M	-1.00397	-0.516706
TCGA-AO-A03N	-0.814879	0.167322
TCGA-AO-A03O	-1.44927	0.678096
TCGA-AO-A03P	-1.09112	-0.798267
TCGA-AO-A03R	-0.339447	-0.292526
TCGA-AO-A03T	-0.9422	-1.39038
TCGA-AO-A03U	-1.69418	0.295046
TCGA-AO-A03V	0.185707	0.0482948
TCGA-AO-A0J2	-1.18024	-0.394969
TCGA-AO-A0J3	-1.47711	-1.51359
TCGA-AO-A0J4	0.953494	1.47357
TCGA-AO-A0J5	0.909104	1.01589
TCGA-AO-A0J6	-0.561299	0.0894329
TCGA-AO-A0J7	-0.735376	0.0301772
TCGA-AO-A0J8	-0.828363	-1.61038
TCGA-AO-A0J9	1.12219	0.148994
TCGA-AO-A0JA	1.1708	0.630361
TCGA-AO-A0JB	0.133304	1.0362
TCGA-AO-A0JC	0.245602	0.58688
TCGA-AO-A0JD	-1.24256	0.251225
TCGA-AO-A0JE	0.316536	0.55005
TCGA-AO-A0JF	0.406724	-0.220198
TCGA-AO-A0JG	0.572627	-0.531916
TCGA-AO-A0JI	0.898164	0.163658
TCGA-AO-A0JJ	-0.216491	-0.406802
TCGA-AO-A0JL	-0.231337	1.42909
TCGA-AO-A0JM	0.736845	-0.0289701
TCGA-AO-A124	1.01992	1.84112
TCGA-AO-A125	-1.43242	-2.25487
TCGA-AO-A126	-1.01992	-0.168582
TCGA-AO-A128	-0.607025	1.10869
TCGA-AO-A129	0.55291	0.896368
TCGA-AO-A12A	-0.296306	-1.04453
TCGA-AO-A12B	-1.70425	-1.60173
TCGA-AO-A12D	-0.351147	1.24776
TCGA-AO-A12E	-0.848872	-0.92738
TCGA-AO-A12F	1.43575	2.5408
TCGA-AO-A12G	-1.49146	-0.343285
TCGA-AO-A12H	-2.33699	-0.696388
TCGA-AO-A1KO	1.64622	0.186935
TCGA-AO-A1KP	-0.555666	-1.25037
TCGA-AO-A1KQ	-0.375447	-0.831757
TCGA-AO-A1KR	1.16546	0.786728
TCGA-AO-A1KS	-0.743174	1.22463
TCGA-AO-A1KT	-1.15416	-1.34768
TCGA-AQ-A04H	0.206619	0.201694
TCGA-AQ-A04J	0.752725	0.945951
TCGA-AQ-A04L	0.365114	0.710262
TCGA-AQ-A0Y5	0.932893	-0.241263
TCGA-AQ-A1H2	-1.56063	-0.918252
TCGA-AQ-A1H3	0.354819	-1.19969
TCGA-AQ-A54N	-0.296575	0.0857949
TCGA-AQ-A54O	-1.63706	-2.77662
TCGA-AQ-A7U7	-0.194308	0.378041
TCGA-AR-A0TP	-2.08254	1.50245
TCGA-AR-A0TQ	0.972589	0.172219
TCGA-AR-A0TR	-1.46305	-0.804862
TCGA-AR-A0TS	0.194308	1.56018
TCGA-AR-A0TT	-1.09113	1.08907
TCGA-AR-A0TV	0.0386305	-0.934839
TCGA-AR-A0TW	1.08595	-0.243767
TCGA-AR-A0TX	-0.283724	0.740009
TCGA-AR-A0TY	0.502981	0.498893
TCGA-AR-A0TZ	-1.09548	0.544452
TCGA-AR-A0U0	-0.391021	1.55618
TCGA-AR-A0U2	1.13115	1.12887
TCGA-AR-A0U3	-0.669029	0.417204
TCGA-AR-A0U4	-0.415248	1.83504
TCGA-AR-A1AH	-0.411935	1.73563
TCGA-AR-A1AI	-0.0543853	0.982272
TCGA-AR-A1AJ	0.607025	1.08678
TCGA-AR-A1AK	-0.811531	-0.281213
TCGA-AR-A1AL	0.869741	-0.321613
TCGA-AR-A1AM	-0.253704	-0.58688
TCGA-AR-A1AN	1.16827	1.10427
TCGA-AR-A1AO	0.0627999	0.89817
TCGA-AR-A1AP	0.0217276	-0.571245
TCGA-AR-A1AQ	-0.261186	1.18988
TCGA-AR-A1AR	0.690264	1.78005
TCGA-AR-A1AS	-0.174669	-1.69418
TCGA-AR-A1AU	1.86758	-0.00241381
TCGA-AR-A1AV	0.113691	-0.439662
TCGA-AR-A1AW	1.09986	0.867989
TCGA-AR-A1AX	-0.0507115	0.216491
TCGA-AR-A1AY	1.14995	1.98889
TCGA-AR-A24H	0.83006	0.268784
TCGA-AR-A24K	-0.155097	-0.319081
TCGA-AR-A24L	0.310744	-0.755923
TCGA-AR-A24M	-0.505718	-0.743174
TCGA-AR-A24N	0.22886	-0.964909
TCGA-AR-A24O	0.883864	0.215256
TCGA-AR-A24P	-0.266184	-0.70408
TCGA-AR-A24Q	0.0882316	1.17067
TCGA-AR-A24R	-0.295047	-0.873261
TCGA-AR-A24S	0.562955	-0.258698
TCGA-AR-A24T	0.00241381	-0.589735
TCGA-AR-A24U	0.352252	0.765565
TCGA-AR-A24V	-0.15754	-0.276196
TCGA-AR-A24W	0.999928	0.258691
TCGA-AR-A24X	0.133148	0.446323
TCGA-AR-A24Z	0.828363	0.161208
TCGA-AR-A250	0.85926	0.182026
TCGA-AR-A251	1.62804	1.36873
TCGA-AR-A252	1.1176	-0.411935
TCGA-AR-A254	0.880317	0.601242
TCGA-AR-A255	0.601363	0.609924
TCGA-AR-A256	0.999928	1.30168
TCGA-AR-A2LE	-0.791735	-0.661524
TCGA-AR-A2LH	-0.435775	0.450311
TCGA-AR-A2LJ	-0.919967	-1.00788
TCGA-AR-A2LK	-0.434211	-0.710262
TCGA-AR-A2LL	0.38844	-0.396233
TCGA-AR-A2LM	0.352252	0.306405
TCGA-AR-A2LN	1.06962	0.458328
TCGA-AR-A2LO	0.730544	-0.268684
TCGA-AR-A2LQ	2.17312	1.54428
TCGA-AR-A2LR	1.66495	2.90716
TCGA-AR-A5QM	-0.191849	-0.497517
TCGA-AR-A5QN	1.56827	0.427739
TCGA-AR-A5QP	-0.818401	-1.31861
TCGA-AR-A5QQ	1.45612	0.850628
TCGA-B6-A0I1	0.505718	0.344562
TCGA-B6-A0I2	-0.919961	0.899966
TCGA-B6-A0I5	-1.32572	-0.970708
TCGA-B6-A0I9	-0.135583	0.401456
TCGA-B6-A0IA	-1.26889	-3.11957
TCGA-B6-A0IB	-1.02605	-1.48068
TCGA-B6-A0IC	-1.74215	-1.24516
TCGA-B6-A0IE	0.552856	0.164876
TCGA-B6-A0IG	0.13802	0.210319
TCGA-B6-A0IH	0.106406	0.627426
TCGA-B6-A0IJ	-0.915743	0.825052
TCGA-B6-A0IK	-0.555674	0.307699
TCGA-B6-A0IM	0.258694	-0.628894
TCGA-B6-A0IN	-0.492068	-0.555685
TCGA-B6-A0IO	-0.875126	-0.140457
TCGA-B6-A0IP	-0.765565	-0.473109
TCGA-B6-A0IQ	0.64216	0.916298
TCGA-B6-A0RE	0.291267	0.684216
TCGA-B6-A0RG	1.55218	-1.43575
TCGA-B6-A0RH	-0.516706	0.103979
TCGA-B6-A0RI	0.0555459	-0.855787
TCGA-B6-A0RL	-1.49876	-0.968742
TCGA-B6-A0RM	-0.0301777	-1.13801
TCGA-B6-A0RN	-0.342003	-0.850598
TCGA-B6-A0RO	-2.35497	-1.84112
TCGA-B6-A0RP	-1.30168	-0.544454
TCGA-B6-A0RQ	0.344562	-0.0821609
TCGA-B6-A0RS	0.370275	0.88387
TCGA-B6-A0RT	0.657028	1.11987
TCGA-B6-A0RU	-0.811531	1.45612
TCGA-B6-A0RV	-0.199229	-1.03211
TCGA-B6-A0WS	-0.0555459	-1.07602
TCGA-B6-A0WT	0.433028	-0.544452
TCGA-B6-A0WV	0.231337	-1.03624
TCGA-B6-A0WW	-0.216491	-0.494798
TCGA-B6-A0WX	0.362537	1.13341
TCGA-B6-A0WY	-0.172219	0.365114
TCGA-B6-A0WZ	-0.478507	-2.43754
TCGA-B6-A0X0	-0.509007	-0.676579
TCGA-B6-A0X1	-1.25299	-0.642202
TCGA-B6-A0X4	-2.04293	-0.589735
TCGA-B6-A0X5	-1.13113	-1.277
TCGA-B6-A0X7	-0.608525	-0.448975
TCGA-B6-A1KC	-1.04653	0.385819
TCGA-B6-A1KF	-1.27157	0.435678
TCGA-B6-A1KI	-0.794924	-0.292528
TCGA-B6-A1KN	0.541659	-0.015691
TCGA-B6-A2IU	-0.852325	-2.18595
TCGA-B6-A401	0.11856	-0.809915
TCGA-B6-A402	0.912648	0.898164
TCGA-B6-A408	-0.303877	-0.262445
TCGA-B6-A40B	0.0168977	-0.718028
TCGA-B6-A40C	-0.0906406	0.268751
TCGA-BH-A0AU	0.308934	0.427743
TCGA-BH-A0AV	0.331008	1.41595
TCGA-BH-A0AW	-0.620111	0.278703
TCGA-BH-A0AY	0.83516	0.462348
TCGA-BH-A0AZ	1.40305	0.708717
TCGA-BH-A0B0	-0.393626	-0.357391
TCGA-BH-A0B3	0.385825	0.258691
TCGA-BH-A0B4	0.83516	0.302614
TCGA-BH-A0B5	2.22596	1.35385
TCGA-BH-A0B6	-1.34768	0.315269
TCGA-BH-A0B7	0.388424	0.541661
TCGA-BH-A0B9	-1.44594	0.0313846
TCGA-BH-A0BA	1.81589	1.13341
TCGA-BH-A0BC	0.909009	0.751205
TCGA-BH-A0BD	0.344562	-0.0700574
TCGA-BH-A0BF	0.890991	0.648092
TCGA-BH-A0BG	-0.705892	0.498885
TCGA-BH-A0BJ	0.483921	0.785064
TCGA-BH-A0BL	-0.150235	0.425102
TCGA-BH-A0BM	-0.604131	0.845429
TCGA-BH-A0BO	1.7145	-0.528481
TCGA-BH-A0BP	1.15929	0.585441
TCGA-BH-A0BQ	1.74635	0.467721
TCGA-BH-A0BR	0.840285	0.670555
TCGA-BH-A0BS	-0.118551	0.147773
TCGA-BH-A0BT	-0.759129	-0.594042
TCGA-BH-A0BV	0.912648	0.226384
TCGA-BH-A0BW	1.10869	1.22716
TCGA-BH-A0BZ	1.33592	-0.0567547
TCGA-BH-A0C0	0.0918524	0.257443
TCGA-BH-A0C1	0.231337	0.487994
TCGA-BH-A0C3	0.675065	0.466381
TCGA-BH-A0C7	1.75736	0.961118
TCGA-BH-A0DD	2.11465	1.56023
TCGA-BH-A0DE	-1.23739	-0.175895
TCGA-BH-A0DG	0.716472	0.396233
TCGA-BH-A0DH	-0.26745	-0.00482765
TCGA-BH-A0DI	0.419859	0.673561
TCGA-BH-A0DK	1.25299	-0.440987
TCGA-BH-A0DL	0.976451	0.772032
TCGA-BH-A0DO	0.27369	0.55848
TCGA-BH-A0DP	1.24256	0.214021
TCGA-BH-A0DQ	0.611376	-0.33692
TCGA-BH-A0DS	-1.11137	-1.01589
TCGA-BH-A0DT	0.211568	-0.0168975
TCGA-BH-A0DV	0.887428	0.383222
TCGA-BH-A0DX	1.31861	0.796585
TCGA-BH-A0DZ	-0.572618	-0.0458785
TCGA-BH-A0E0	-0.592605	-0.271186
TCGA-BH-A0E1	1.18118	0.581158
TCGA-BH-A0E2	0.555666	-0.194308
TCGA-BH-A0E6	0.450356	1.06116
TCGA-BH-A0E7	-0.847598	-2.07244
TCGA-BH-A0E9	0.201691	-0.778532
TCGA-BH-A0EA	-0.301351	-0.141676
TCGA-BH-A0EB	-0.824978	-0.448974
TCGA-BH-A0EE	-1.35963	0.236297
TCGA-BH-A0EI	-0.660163	-0.95539
TCGA-BH-A0GY	-0.0120693	0.196768
TCGA-BH-A0GZ	-0.489348	-1.52875
TCGA-BH-A0H0	-0.912648	-0.730544
TCGA-BH-A0H3	-0.0894288	0.531916
TCGA-BH-A0H5	0.828363	0.134368
TCGA-BH-A0H6	0.107661	-0.93288
TCGA-BH-A0H7	0.497517	0.264933
TCGA-BH-A0H9	1.7145	0.78508
TCGA-BH-A0HA	-0.135583	1.02396
TCGA-BH-A0HB	1.2906	-0.486635
TCGA-BH-A0HI	-1.36568	-1.00788
TCGA-BH-A0HK	1.16354	0.481214
TCGA-BH-A0HO	-1.70937	-0.502988
TCGA-BH-A0HP	-1.24776	-0.516706
TCGA-BH-A0HQ	-0.630361	-1.07175
TCGA-BH-A0HU	-0.612828	-0.419824
TCGA-BH-A0HW	-1.45612	-0.27244
TCGA-BH-A0HX	-0.336892	-0.618651
TCGA-BH-A0HY	-0.278703	0.763954
TCGA-BH-A0RX	-1.05277	0.816585
TCGA-BH-A0W3	-1.30728	-1.27967
TCGA-BH-A0W4	0.541659	-0.293789
TCGA-BH-A0W5	0.0773181	-0.278703
TCGA-BH-A0W7	0.248723	-0.216491
TCGA-BH-A0WA	1.78005	1.37793
TCGA-BH-A18F	0.632027	0.12828
TCGA-BH-A18G	-1.23226	0.755984
TCGA-BH-A18H	-0.140457	-0.261186
TCGA-BH-A18I	0.324153	-0.819919
TCGA-BH-A18J	1.25037	0.773655
TCGA-BH-A18K	1.69418	0.759129
TCGA-BH-A18L	1.06116	0.636251
TCGA-BH-A18M	1.94004	0.572639
TCGA-BH-A18N	1.14951	0.0700572
TCGA-BH-A18P	1.56018	0.543118
TCGA-BH-A18Q	0.716492	0.537477
TCGA-BH-A18R	1.8813	0.887428
TCGA-BH-A18S	1.06962	0.116121
TCGA-BH-A18T	0.584011	1.84112
TCGA-BH-A18U	0.530528	0.557073
TCGA-BH-A18V	0.633302	-0.875018
TCGA-BH-A1EN	1.89539	0.995978
TCGA-BH-A1EO	1.97208	1.05497
TCGA-BH-A1ES	1.50694	-0.809871
TCGA-BH-A1ET	1.62804	0.85926
TCGA-BH-A1EU	0.511204	0.211552
TCGA-BH-A1EV	0.945951	0.596918
TCGA-BH-A1EW	0.818236	0.0712675
TCGA-BH-A1EX	-1.08682	-1.36873
TCGA-BH-A1EY	0.536085	-0.690264
TCGA-BH-A1F0	0.604131	0.578305
TCGA-BH-A1F2	2.00626	1.10209
TCGA-BH-A1F5	-1.28786	-2.00626
TCGA-BH-A1F6	1.52113	0.232577
TCGA-BH-A1F8	0.385819	0.648089
TCGA-BH-A1FB	0.142895	0.273691
TCGA-BH-A1FC	0.313999	0.0193117
TCGA-BH-A1FD	1.35963	-0.20662
TCGA-BH-A1FE	0.125846	0.727404
TCGA-BH-A1FG	-0.483921	0.182034
TCGA-BH-A1FH	1.01589	0.6392
TCGA-BH-A1FJ	0.281213	0.0773181
TCGA-BH-A1FL	0.27369	-0.602686
TCGA-BH-A1FM	1.61038	0.74635
TCGA-BH-A1FN	0.23878	0.207852
TCGA-BH-A1FR	0.0991266	-0.0628001
TCGA-BH-A1FU	1.54037	1.20459
TCGA-BH-A201	0.896883	-0.0507121
TCGA-BH-A202	0.0410462	0.287494
TCGA-BH-A203	0.592801	0.340727
TCGA-BH-A204	2.319	1.28243
TCGA-BH-A208	1.56422	0.818236
TCGA-BH-A209	0.64512	0.621571
TCGA-BH-A28O	1.50613	0.816558
TCGA-BH-A28Q	0.162429	-0.927324
TCGA-BH-A2L8	0.830116	0.113696
TCGA-BH-A42T	-0.806527	-0.00241381
TCGA-BH-A42U	-0.770461	-0.533313
TCGA-BH-A42V	0.772032	0.151439
TCGA-BH-A5IZ	0.167322	0.857534
TCGA-BH-A5J0	-0.258691	-0.963
TCGA-BH-A6R8	-1.22716	-2.68082
TCGA-BH-A6R9	1.31292	1.58478
TCGA-BH-A8FY	-2.25487	-1.49876
TCGA-BH-A8FZ	0.121005	-0.272438
TCGA-BH-A8G0	0.232581	-0.655536
TCGA-BH-AB28	-0.625966	-0.481214
TCGA-C8-A12K	-1.15884	-0.241263
TCGA-C8-A12L	1.06538	0.992042
TCGA-C8-A12M	0.0967016	0.378036
TCGA-C8-A12N	-0.678093	-1.68428
TCGA-C8-A12O	-0.419823	-0.569802
TCGA-C8-A12P	0.0967058	1.20218
TCGA-C8-A12Q	0.489348	-0.0482948
TCGA-C8-A12T	0.216491	0.410623
TCGA-C8-A12U	-0.370275	-0.876781
TCGA-C8-A12V	-0.522223	1.62804
TCGA-C8-A12W	1.15884	0.554274
TCGA-C8-A12X	-1.98889	-0.84721
TCGA-C8-A12Y	-0.182025	-2.00626
TCGA-C8-A12Z	-0.101552	0.129498
TCGA-C8-A130	-0.338215	0.27369
TCGA-C8-A131	0.316535	1.1157
TCGA-C8-A132	0.627426	0.56271
TCGA-C8-A133	-2.5408	-1.47004
TCGA-C8-A134	0.425096	1.36002
TCGA-C8-A135	0.316535	0.980327
TCGA-C8-A137	0.633302	0.949716
TCGA-C8-A138	-0.702537	0.290047
TCGA-C8-A1HE	-0.976451	-1.39669
TCGA-C8-A1HF	-0.248723	1.07816
TCGA-C8-A1HG	-0.347127	0.303881
TCGA-C8-A1HI	-0.572618	-1.48429
TCGA-C8-A1HJ	1.40331	1.86088
TCGA-C8-A1HK	-0.552856	0.707234
TCGA-C8-A1HL	0.467721	-0.0918527
TCGA-C8-A1HM	-0.70408	0.478509
TCGA-C8-A1HN	-1.57647	-1.11313
TCGA-C8-A1HO	0.618654	-0.555674
TCGA-C8-A26V	-0.53887	-1.14272
TCGA-C8-A26W	-0.898164	-0.957285
TCGA-C8-A26X	1.24256	0.376744
TCGA-C8-A26Y	-1.21705	-0.997953
TCGA-C8-A26Z	-0.0700572	-1.42249
TCGA-C8-A273	0.14291	-1.30728
TCGA-C8-A274	-0.869741	-1.20708
TCGA-C8-A275	1.14488	0.66602
TCGA-C8-A278	0.00603686	1.08462
TCGA-C8-A27A	-0.711811	-0.147784
TCGA-C8-A27B	0.560085	1.10453
TCGA-C8-A3M7	0.430381	0.684279
TCGA-C8-A3M8	0.296306	0.0313846
TCGA-D8-A13Y	-0.0942766	0.293786
TCGA-D8-A13Z	1.22209	1.11788
TCGA-D8-A140	1.37803	-0.168546
TCGA-D8-A141	0.308934	0.194313
TCGA-D8-A142	0.578305	1.70937
TCGA-D8-A143	0.898164	1.71971
TCGA-D8-A145	1.22003	0.541659
TCGA-D8-A146	-0.794993	-0.685708
TCGA-D8-A147	-0.201691	0.490708
TCGA-D8-A1J8	-0.576882	-0.422576
TCGA-D8-A1J9	0.422495	-0.493429
TCGA-D8-A1JA	-0.00966442	-0.247479
TCGA-D8-A1JB	-0.672044	-0.678093
TCGA-D8-A1JC	0.0688893	-1.35963
TCGA-D8-A1JD	-0.150213	-0.594047
TCGA-D8-A1JE	-1.54428	-0.721146
TCGA-D8-A1JF	-0.37286	0.0241404
TCGA-D8-A1JG	0.804972	0.944076
TCGA-D8-A1JH	-0.48257	-0.693323
TCGA-D8-A1JI	-1.95581	-1.09112
TCGA-D8-A1JJ	0.283724	0.519464
TCGA-D8-A1JK	-0.994025	-0.162434
TCGA-D8-A1JL	-0.435678	0.572618
TCGA-D8-A1JM	-0.992042	1.89539
TCGA-D8-A1JN	-2.17312	-0.643695
TCGA-D8-A1JP	-0.999928	0.072477
TCGA-D8-A1JS	-1.94004	-2.5408
TCGA-D8-A1JT	-1.56098	-1.98049
TCGA-D8-A1JU	0.923636	0.15754
TCGA-D8-A1X5	0.798228	-0.554287
TCGA-D8-A1X6	-2.84189	-1.97208
TCGA-D8-A1X7	-0.828363	-0.522272
TCGA-D8-A1X8	-0.762343	-0.319072
TCGA-D8-A1X9	1.22209	0.357389
TCGA-D8-A1XA	-0.342057	-0.59836
TCGA-D8-A1XB	0.56554	-0.186935
TCGA-D8-A1XC	-2.06234	-1.06116
TCGA-D8-A1XD	-0.145333	0.122202
TCGA-D8-A1XF	1.20212	0.957313
TCGA-D8-A1XG	-1.4915	0.0579637
TCGA-D8-A1XJ	-0.696388	0.522241
TCGA-D8-A1XK	0.424005	1.47379
TCGA-D8-A1XL	-0.901767	-0.0627999
TCGA-D8-A1XM	0.459667	-0.288751
TCGA-D8-A1XO	-0.945951	-0.966826
TCGA-D8-A1XQ	-1.40305	1.20462
TCGA-D8-A1XR	-0.919961	-0.243749
TCGA-D8-A1XS	-0.313999	-0.581156
TCGA-D8-A1XT	-0.387127	0.329242
TCGA-D8-A1XU	-1.18261	-0.684216
TCGA-D8-A1XV	-1.98889	-0.516737
TCGA-D8-A1XW	-1.97208	1.17302
TCGA-D8-A1XY	0.512583	-0.46235
TCGA-D8-A1XZ	-0.356107	0.430381
TCGA-D8-A1Y0	0.256196	0.105193
TCGA-D8-A1Y1	-1.06116	-0.91813
TCGA-D8-A1Y2	-0.627426	-0.740006
TCGA-D8-A1Y3	-0.555666	0.447673
TCGA-D8-A27E	-1.89539	-1.16354
TCGA-D8-A27F	1.72492	2.39424
TCGA-D8-A27G	0.934736	-0.0785314
TCGA-D8-A27H	0.781793	1.18996
TCGA-D8-A27I	0.492068	-0.455655
TCGA-D8-A27K	-0.519464	-1.15186
TCGA-D8-A27L	-0.0797393	-0.427737
TCGA-D8-A27M	-0.036215	0.20662
TCGA-D8-A27N	0.9422	0.347133
TCGA-D8-A27P	-1.02804	-1.08462
TCGA-D8-A27R	0.261238	-0.475807
TCGA-D8-A27T	1.05699	0.0205189
TCGA-D8-A27V	0.388419	-0.483921
TCGA-D8-A27W	-0.55005	0.49344
TCGA-D8-A3Z5	-0.0289697	-0.451644
TCGA-D8-A3Z6	0.135616	-1.32151
TCGA-D8-A4Z1	-0.157557	0.101557
TCGA-D8-A73U	0.311466	-0.329243
TCGA-D8-A73W	0.530528	0.167323
TCGA-D8-A73X	-0.594421	-1.53261
TCGA-E2-A105	0.427737	0.206635
TCGA-E2-A107	-0.988122	-1.28511
TCGA-E2-A108	1.13798	0.44498
TCGA-E2-A109	0.685727	0.409311
TCGA-E2-A10A	-0.225146	-0.579828
TCGA-E2-A10B	-1.52875	0.0108624
TCGA-E2-A10C	-1.50613	-1.34473
TCGA-E2-A10E	0.794924	-0.866242
TCGA-E2-A10F	0.409311	-0.368992
TCGA-E2-A14N	1.42398	1.024
TCGA-E2-A14O	-0.17712	-1.70425
TCGA-E2-A14P	-0.206844	1.00389
TCGA-E2-A14Q	0.690264	-1.55618
TCGA-E2-A14R	0.375447	0.814879
TCGA-E2-A14S	-1.98889	-0.818236
TCGA-E2-A14T	0.0821619	-0.374153
TCGA-E2-A14U	-0.609924	-1.39354
TCGA-E2-A14V	0.486633	-0.41197
TCGA-E2-A14W	-0.955879	-1.04654
TCGA-E2-A14X	0.845429	2.04293
TCGA-E2-A14Y	0.610231	1.00989
TCGA-E2-A14Z	-0.631832	0.0482949
TCGA-E2-A150	-1.05278	1.03211
TCGA-E2-A152	-0.642158	-0.125846
TCGA-E2-A153	1.13496	0.690264
TCGA-E2-A154	-1.06962	-1.18745
TCGA-E2-A155	1.44927	0.749549
TCGA-E2-A156	-1.50253	-1.90986
TCGA-E2-A158	2.19878	2.02426
TCGA-E2-A159	0.179572	0.53192
TCGA-E2-A15A	-0.113691	0.108834
TCGA-E2-A15C	-0.636249	-1.22716
TCGA-E2-A15D	-0.459667	-1.28239
TCGA-E2-A15E	-1.66974	-2.77662
TCGA-E2-A15F	-1.49892	-0.898164
TCGA-E2-A15G	-1.44927	-1.80369
TCGA-E2-A15H	0.145333	-1.23739
TCGA-E2-A15I	2.5408	1.07216
TCGA-E2-A15J	-1.1972	-1.00191
TCGA-E2-A15K	1.04445	0.207856
TCGA-E2-A15L	1.06962	-0.42512
TCGA-E2-A15M	1.63706	0.548654
TCGA-E2-A15O	-0.541659	0.0470868
TCGA-E2-A15P	-1.00788	-1.95606
TCGA-E2-A15R	-0.876781	0.611376
TCGA-E2-A15S	-0.732268	0.679647
TCGA-E2-A15T	0.108834	-0.0277648
TCGA-E2-A1AZ	0.114997	1.21205
TCGA-E2-A1B0	1.28542	1.73553
TCGA-E2-A1B1	0.669029	-1.06327
TCGA-E2-A1B4	-0.927324	-2.17312
TCGA-E2-A1B5	0.791629	0.00362073
TCGA-E2-A1B6	-0.953494	1.05907
TCGA-E2-A1BC	3.11957	1.62862
TCGA-E2-A1BD	-0.66002	-1.7704
TCGA-E2-A1IE	0.117542	-1.18261
TCGA-E2-A1IF	-0.765565	-0.816749
TCGA-E2-A1IG	1.95581	1.06327
TCGA-E2-A1IH	-0.27369	-0.417196
TCGA-E2-A1II	0.635349	1.59758
TCGA-E2-A1IJ	-0.56695	-1.37793
TCGA-E2-A1IK	-1.80369	-1.57237
TCGA-E2-A1IL	0.429059	-0.663017
TCGA-E2-A1IN	-0.920575	-0.992042
TCGA-E2-A1IO	0.618651	0.813205
TCGA-E2-A1IU	-1.60173	-1.60173
TCGA-E2-A1L6	-1.18745	-1.82836
TCGA-E2-A1L7	0.866237	0.0338013
TCGA-E2-A1L8	-0.321611	-1.26355
TCGA-E2-A1L9	0.246235	-1.61914
TCGA-E2-A1LA	0.489348	-0.724272
TCGA-E2-A1LB	-0.236297	0.995978
TCGA-E2-A1LE	0.359962	1.11323
TCGA-E2-A1LG	0.530658	0.257443
TCGA-E2-A1LH	-0.880667	-0.186936
TCGA-E2-A1LI	-0.417191	1.09552
TCGA-E2-A1LK	2.4859	1.37793
TCGA-E2-A1LL	2.17379	1.54037
TCGA-E2-A2P5	-0.385819	0.624496
TCGA-E2-A2P6	-0.705622	-1.20707
TCGA-E2-A3DX	2.35497	0.191849
TCGA-E2-A56Z	-1.64164	-0.818236
TCGA-E2-A570	-1.57647	-2.5408
TCGA-E2-A573	-0.714916	0.555666
TCGA-E2-A574	0.231337	1.49876
TCGA-E2-A576	-0.505718	-1.17541
TCGA-E2-A9RU	-0.130713	0.0870057
TCGA-E9-A1N3	-1.00989	-0.624496
TCGA-E9-A1N4	-0.545854	0.196782
TCGA-E9-A1N5	1.12209	1.65551
TCGA-E9-A1N6	1.38108	1.03826
TCGA-E9-A1N8	1.50986	1.45958
TCGA-E9-A1N9	1.63706	0.84721
TCGA-E9-A1NA	1.08031	1.17302
TCGA-E9-A1NC	-0.311466	-0.944115
TCGA-E9-A1ND	1.18261	0.429089
TCGA-E9-A1NE	1.15884	0.0894288
TCGA-E9-A1NF	2.4859	2.22596
TCGA-E9-A1NG	2.08254	1.05695
TCGA-E9-A1NH	-0.487032	-0.375447
TCGA-E9-A1NI	-0.118551	-1.52494
TCGA-E9-A1QZ	-0.303877	-1.86758
TCGA-E9-A1R0	-0.282114	-1.36266
TCGA-E9-A1R2	0.283724	-0.135583
TCGA-E9-A1R3	0.288751	-0.785064
TCGA-E9-A1R4	-0.909009	-0.917019
TCGA-E9-A1R5	-0.307812	-0.264933
TCGA-E9-A1R6	-1.08246	-0.175895
TCGA-E9-A1R7	2.02426	1.2989
TCGA-E9-A1RA	-1.04032	-0.433028
TCGA-E9-A1RB	2.43754	0.873277
TCGA-E9-A1RC	1.90986	1.68923
TCGA-E9-A1RD	1.98889	0.85237
TCGA-E9-A1RE	-0.241266	0.42117
TCGA-E9-A1RF	2.1488	1.67461
TCGA-E9-A1RG	-1.26889	-2.319
TCGA-E9-A1RH	2.04293	1.01993
TCGA-E9-A1RI	1.92473	0.940344
TCGA-E9-A226	-0.314015	-0.406702
TCGA-E9-A227	-1.26633	-1.18745
TCGA-E9-A228	0.0821609	0.657031
TCGA-E9-A229	0.467721	-0.421141
TCGA-E9-A22A	0.271186	-0.220199
TCGA-E9-A22B	-0.0482948	0.749534
TCGA-E9-A22D	-0.106406	-1.13798
TCGA-E9-A22E	1.28511	0.0652186
TCGA-E9-A22G	-0.0592445	1.89539
TCGA-E9-A22H	-0.798228	-2.39424
TCGA-E9-A243	-0.22886	0.152655
TCGA-E9-A244	1.37516	0.636249
TCGA-E9-A245	-1.26889	-0.760744
TCGA-E9-A247	-0.125846	-2.06234
TCGA-E9-A248	0.336893	0.681126
TCGA-E9-A249	-1.1266	-2.09308
TCGA-E9-A24A	-1.59758	-0.806527
TCGA-E9-A295	0.696388	0.295046
TCGA-E9-A2JS	-0.890991	0.226384
TCGA-E9-A2JT	0.607025	1.16606
TCGA-E9-A3HO	-0.132023	0.945958
TCGA-E9-A3Q9	-1.36266	-0.343285
TCGA-E9-A3QA	0.411935	1.16119
TCGA-E9-A3X8	-0.338172	-1.80369
TCGA-E9-A54X	-2.24041	-2.17312
TCGA-E9-A54Y	0.365287	0.473107
TCGA-E9-A5FK	-0.789986	-1.19231
TCGA-E9-A5FL	1.48793	1.61038
TCGA-E9-A5UO	-2.12568	-0.788342
TCGA-E9-A5UP	-0.612828	-1.61914
TCGA-E9-A6HE	0.125846	-1.54428
TCGA-EW-A1IW	0.49479	0.284982
TCGA-EW-A1IX	-0.218962	-0.642169
TCGA-EW-A1IY	-0.301351	-1.40305
TCGA-EW-A1IZ	-0.348404	0.366404
TCGA-EW-A1J1	-1.2906	-1.46305
TCGA-EW-A1J2	0.740006	-0.431708
TCGA-EW-A1J3	-0.687528	-1.06963
TCGA-EW-A1J5	0.218986	-1.02194
TCGA-EW-A1J6	-1.55218	-0.949716
TCGA-EW-A1OV	0.0120693	0.811531
TCGA-EW-A1OW	-0.174669	1.56023
TCGA-EW-A1OX	-0.945951	-0.51533
TCGA-EW-A1OY	-1.05695	-0.522223
TCGA-EW-A1OZ	0.0676377	-0.333078
TCGA-EW-A1P0	-0.00603613	0.0531286
TCGA-EW-A1P1	1.79797	1.30168
TCGA-EW-A1P3	-0.848872	-1.96395
TCGA-EW-A1P4	0.263978	1.36873
TCGA-EW-A1P5	-1.1176	-1.14952
TCGA-EW-A1P6	-0.0603815	-1.38413
TCGA-EW-A1P7	0.0519308	1.27157
TCGA-EW-A1P8	-1.2273	0.431789
TCGA-EW-A1PA	-0.276217	-0.672153
TCGA-EW-A1PB	-1.01992	0.223908
TCGA-EW-A1PC	-0.0991266	1.15652
TCGA-EW-A1PD	1.04032	1.06333
TCGA-EW-A1PE	-0.40669	-1.19266
TCGA-EW-A1PF	-0.130713	-0.0543375
TCGA-EW-A1PG	1.25583	0.47446
TCGA-EW-A1PH	-0.434628	0.286245
TCGA-EW-A2FR	1.1266	0.368984
TCGA-EW-A2FS	1.00389	-1.17544
TCGA-EW-A2FV	0.401456	0.444977
TCGA-EW-A2FW	-0.705622	0.199229
TCGA-EW-A3E8	0.480016	-0.661518
TCGA-EW-A3U0	1.56098	1.73553
TCGA-EW-A423	-1.70425	-0.515333
TCGA-EW-A424	-0.281256	-0.845429
TCGA-GI-A2C8	1.92669	2.19878
TCGA-GI-A2C9	1.75736	1.11314
TCGA-GM-A2D9	-0.344562	-0.100341
TCGA-GM-A2DA	1.08033	-0.0870067
TCGA-GM-A2DB	-0.83516	0.0652186
TCGA-GM-A2DC	-1.04088	-1.10896
TCGA-GM-A2DD	0.836925	0.170995
TCGA-GM-A2DF	-0.142895	0.775278
TCGA-GM-A2DH	-1.24776	0.707174
TCGA-GM-A2DI	1.52875	0.236297
TCGA-GM-A2DK	1.15895	-0.298874
TCGA-GM-A2DL	0.743174	-0.0386323
TCGA-GM-A2DM	-1.86088	-1.14951
TCGA-GM-A2DN	-0.199229	-0.175896
TCGA-GM-A2DO	0.397715	-0.339464
TCGA-GM-A3NW	-0.785064	-0.148998
TCGA-GM-A3NY	0.411935	-0.98236
TCGA-GM-A3XG	-0.0386305	-0.609934
TCGA-GM-A3XL	-0.663017	0.690344
TCGA-GM-A3XN	1.18745	-0.518439
TCGA-GM-A4E0	0.530528	-0.159984
TCGA-GM-A5PV	-1.67454	-2.319
TCGA-GM-A5PX	0.349686	-1.08033
TCGA-JL-A3YW	1.78005	0.765565
TCGA-JL-A3YX	0.286236	-0.25994
TCGA-LD-A66U	-0.711933	-2.01591
TCGA-LD-A74U	0.547268	0.358676
TCGA-LD-A7W5	1.34178	1.15657
TCGA-LD-A7W6	0.838574	-0.303877
TCGA-LD-A9QF	0.443646	0.437005
TCGA-LL-A440	1.26355	0.185714
TCGA-LL-A441	-0.49479	1.34473
TCGA-LL-A442	-2.4859	-1.24256
TCGA-LL-A50Y	-1.69418	-2.05264
TCGA-LL-A5YL	-0.96109	-1.02806
TCGA-LL-A5YM	-0.733691	-1.13113
TCGA-LL-A5YN	-1.8813	-1.82836
TCGA-LL-A5YO	-0.938462	-0.0531286
TCGA-LL-A5YP	0.578305	1.39038
TCGA-LL-A6FP	-2.5408	-2.21237
TCGA-LL-A6FQ	-1.01187	-1.82212
TCGA-LL-A6FR	0.873256	0.103979
TCGA-LL-A73Y	0.901913	1.52113
TCGA-LL-A73Z	-0.133148	0.0205189
TCGA-LL-A740	-0.618651	-0.19185
TCGA-LL-A7SZ	0.0603815	-0.702537
TCGA-LL-A7T0	-0.443802	-0.0144837
TCGA-LL-A8F5	-0.612828	0.147773
TCGA-LL-A9Q3	0.267468	-0.681126
TCGA-LQ-A4E4	0.00724149	-0.261186
TCGA-MS-A51U	0.301351	-0.253711
TCGA-OL-A5D6	0.268697	0.414561
TCGA-OL-A5D7	0.953494	2.22596
TCGA-OL-A5D8	-0.0458783	-0.801541
TCGA-OL-A5DA	-0.869741	-0.611774
TCGA-OL-A5RU	0.347123	-0.765565
TCGA-OL-A5RV	0.589735	-0.743174
TCGA-OL-A5RW	0.454314	0.112483
TCGA-OL-A5RX	0.511221	-1.40947
TCGA-OL-A5RY	0.945951	0.555666
TCGA-OL-A5RZ	-0.775278	1.56098
TCGA-OL-A5S0	1.69418	0.486633
TCGA-OL-A66H	-1.13822	-0.78513
TCGA-OL-A66I	-0.275056	0.910829
TCGA-OL-A66J	0.642158	-0.478507
TCGA-OL-A66K	-0.572621	-1.84112
TCGA-OL-A66L	-0.55848	-1.95581
TCGA-OL-A66N	-0.575459	-1.20985
TCGA-OL-A66O	-0.036215	-1.18511
TCGA-OL-A66P	0.334495	-0.0845833
TCGA-OL-A6VO	1.45612	1.82836
TCGA-OL-A6VQ	0.976451	-0.786703
TCGA-OL-A6VR	-0.552864	-1.37485
TCGA-OL-A97C	2.07244	0.843713
TCGA-PE-A5DC	-0.179746	0.0289911
TCGA-PE-A5DD	0.547249	-0.25246
TCGA-PE-A5DE	-0.781793	-0.824978
TCGA-PL-A8LV	0.438675	0.708727
TCGA-PL-A8LX	-2.28577	-2.01526
TCGA-PL-A8LY	-1.60173	-0.0991266
TCGA-PL-A8LZ	-0.33179	2.68082
TCGA-S3-A6ZF	-0.752728	-0.74635
TCGA-S3-A6ZG	-0.218962	-0.359972
TCGA-S3-A6ZH	-0.84049	-0.489364
TCGA-S3-AA0Z	-0.241263	1.37793
TCGA-S3-AA10	0.204155	2.07244
TCGA-S3-AA11	-0.675069	0.02052
TCGA-S3-AA12	-0.454314	-1.22971
TCGA-S3-AA14	0.785064	0.530536
TCGA-S3-AA15	1.33736	1.48809
TCGA-S3-AA17	0.848872	0.254951
TCGA-UU-A93S	-1.2825	-0.230099
TCGA-W8-A86G	-0.541659	-0.882695
TCGA-WT-AB41	-1.18602	-1.49146
TCGA-WT-AB44	0.365114	-0.475806
TCGA-XX-A899	1.01992	0.749628
TCGA-XX-A89A	1.06769	0.502988
TCGA-Z7-A8R5	-0.607025	-0.765565
TCGA-Z7-A8R6	0.9422	-0.211584

## Sheet: Table S1d
Coefficients and FDR values of 2448 genes selected after Cox regression (survival ~ gene expression) from METABRIC dataset
Gene	Coefficient	p-value	FDR-value
A2ML1	0.200484	2.24694e-06	5.74029e-05
AADAT	0.209384	1.07857e-06	3.11382e-05
AARS	0.191573	7.12419e-06	0.000144677
AASDH	-0.158797	0.000139436	0.00154948
ABAT	-0.298456	3.43381e-12	7.93071e-10
ABCA3	-0.20768	1.03321e-06	3.02373e-05
ABCA8	-0.177661	3.55082e-05	0.000524975
ABCB1	-0.148667	0.000476239	0.00419125
ABCB9	0.223207	1.04596e-07	4.48908e-06
ABCC10	0.148921	0.000404374	0.00368576
ABCC8	-0.207921	5.60613e-07	1.81811e-05
ABCD1	0.182835	1.5141e-05	0.000265962
ABCD3	-0.174239	3.37067e-05	0.000503567
ABCF1	0.207374	1.4231e-06	3.92292e-05
ABCG2	-0.138741	0.00103824	0.00773187
ABHD12B	-0.217975	2.22917e-07	8.58081e-06
ABHD14A	-0.244055	8.81181e-09	5.95593e-07
ABHD14B	-0.180905	1.65458e-05	0.000287674
ABI3BP	-0.177004	2.96104e-05	0.000455392
ABLIM2	-0.159319	0.000186921	0.0019708
ABLIM3	-0.24962	3.67621e-09	2.89539e-07
ABR	-0.148195	0.000523114	0.00452915
ABTB2	0.233887	2.94623e-08	1.57356e-06
ACAA1	-0.243965	1.1101e-08	7.29717e-07
ACACB	-0.18798	1.62171e-05	0.000282823
ACADM	-0.188709	9.31433e-06	0.000180899
ACADS	-0.185057	7.86038e-06	0.000156393
ACADSB	-0.229977	7.07605e-08	3.2336e-06
ACAT1	-0.183568	9.33939e-06	0.00018118
ACAT2	0.155494	0.000227607	0.00231136
ACE2	0.142912	0.000848743	0.00663973
ACMSD	-0.211549	7.5606e-07	2.31574e-05
ACO1	-0.151914	0.000298818	0.00287724
ACOT4	-0.194131	3.47351e-06	8.22241e-05
ACOT7	0.179639	1.89379e-05	0.000320464
ACP6	-0.192535	4.14491e-06	9.44542e-05
ACSF2	-0.161325	0.000116943	0.00135964
ACSF3	0.135373	0.00124072	0.008906
ACTB	0.180881	2.60876e-05	0.000408025
ACTL6A	0.136035	0.00112497	0.00825893
ACTL8	0.161788	0.000139331	0.00154932
ACTN1	0.137323	0.00101795	0.00761443
ACTN4	0.181089	2.27131e-05	0.000365527
ACTR2	0.164129	8.24239e-05	0.00101774
ACTR5	0.15719	0.000216222	0.00222123
ADA	0.143188	0.000777168	0.00620102
ADAL	-0.146836	0.000493177	0.00431808
ADAM17	0.140877	0.000845641	0.00662064
ADAM19	0.14947	0.000436033	0.00389762
ADAM8	0.198042	2.95946e-06	7.19489e-05
ADAM9	0.152212	0.000366722	0.00339526
ADAMDEC1	0.138588	0.000813557	0.00642537
ADAMTS7	0.241921	2.30698e-08	1.31868e-06
ADAMTS8	-0.155118	0.000249802	0.00248652
ADAMTSL5	-0.141742	0.000673249	0.00552401
ADC	-0.183132	1.17416e-05	0.000215781
ADCK2	-0.215473	3.67572e-07	1.30607e-05
ADCK5	0.164961	8.92649e-05	0.00108508
ADCY1	-0.217999	3.47451e-07	1.23714e-05
ADCY7	0.13453	0.00115668	0.00845907
ADHFE1	-0.214248	3.27058e-07	1.17927e-05
ADM	0.26715	3.59908e-10	4.10332e-08
ADM2	0.137795	0.00127756	0.0090942
ADO	-0.155185	0.000269173	0.0026337
ADORA3	0.176817	2.58889e-05	0.000405933
ADRA2A	-0.230385	5.53967e-08	2.64465e-06
ADRM1	0.167931	6.35987e-05	0.000832329
AFF3	-0.222691	2.36227e-07	8.9919e-06
AFTPH	-0.157528	0.000209683	0.00217061
AGA	-0.21043	8.00964e-07	2.42288e-05
AGBL2	-0.133043	0.00137387	0.009584
AGFG1	0.13909	0.000844991	0.00662064
AGFG2	-0.141618	0.000669417	0.00550578
AGPAT1	0.147564	0.000456047	0.00404899
AGPAT2	0.146191	0.000653556	0.00540757
AGR3	-0.171083	5.34932e-05	0.000728488
AGRP	0.167468	9.03457e-05	0.00109511
AGTPBP1	0.141427	0.000721379	0.00582935
AGTR1	-0.230904	2.65379e-08	1.44955e-06
AHCYL1	-0.214138	2.64404e-07	9.78122e-06
AHSA1	0.214318	3.80045e-07	1.34018e-05
AHSA2	-0.18966	5.72666e-06	0.000121132
AIF1L	0.228668	2.89676e-08	1.55199e-06
AIM1L	0.192946	4.87338e-06	0.000107398
AK3	-0.260006	2.31898e-09	1.99165e-07
AK5	-0.188673	6.05173e-06	0.000126753
AKIRIN2	0.222201	1.14518e-07	4.8687e-06
AKR7A2	-0.228282	4.49206e-08	2.2125e-06
ALAD	-0.158049	0.000226535	0.00230442
ALDH3A2	-0.143236	0.000732993	0.00589811
ALDH6A1	-0.167764	6.91836e-05	0.000886369
ALDH9A1	-0.167279	0.000105384	0.00125077
ALDOC	0.20807	1.69747e-06	4.54724e-05
ALG3	0.251807	1.85386e-09	1.65887e-07
ALKBH4	-0.149134	0.000384672	0.00353654
ALKBH7	-0.150156	0.000337963	0.00316834
AMD1	0.136229	0.000823573	0.00648351
AMN1	-0.200367	1.96741e-06	5.14143e-05
ANAPC1	0.163816	8.49771e-05	0.0010441
ANAPC13	-0.221175	1.31219e-07	5.48331e-06
ANAPC16	-0.244864	1.5465e-08	9.57651e-07
ANAPC4	-0.156653	0.000221968	0.00226487
ANG	-0.135247	0.00111735	0.00821359
ANGEL2	-0.171668	5.64874e-05	0.000763182
ANGPT2	0.250012	5.05518e-09	3.74017e-07
ANGPTL4	0.196559	5.09895e-06	0.000111583
ANKAR	-0.229274	3.16107e-08	1.65723e-06
ANKMY1	-0.200018	2.09663e-06	5.38851e-05
ANKMY2	-0.153675	0.000196522	0.00205575
ANKRA2	-0.239475	8.22865e-09	5.64803e-07
ANKRD10	-0.165185	8.62401e-05	0.00105507
ANKRD11	0.15434	0.000230564	0.00233032
ANKRD12	-0.277294	2.08169e-11	3.65962e-09
ANKRD24	-0.188019	1.0027e-05	0.00019169
ANKRD26	-0.214057	4.38351e-07	1.48047e-05
ANKRD28	-0.135895	0.00133992	0.0094125
ANKRD29	-0.159096	0.000138982	0.00154745
ANKRD30A	-0.147132	0.000418464	0.00377213
ANKRD35	-0.148384	0.000423377	0.00380238
ANKRD49	-0.178357	2.23483e-05	0.000360335
ANLN	0.297086	2.97184e-12	7.24999e-10
ANP32B	0.133607	0.00134915	0.00946175
ANXA13	-0.144006	0.000636521	0.00529381
ANXA7	-0.135191	0.00139781	0.00971136
AP2B1	-0.137473	0.00141843	0.00982667
AP2M1	0.174677	4.45701e-05	0.000629543
AP2S1	0.15153	0.000331555	0.00312726
APBB3	-0.144803	0.00057354	0.00487195
APEX2	0.183719	1.28269e-05	0.000232971
APH1B	-0.224624	9.88898e-08	4.30029e-06
APLN	0.17895	3.20122e-05	0.000485036
APOBEC3B	0.241702	7.52979e-09	5.25272e-07
APOE	0.167503	6.00671e-05	0.000798295
APOM	-0.216797	2.51822e-07	9.43837e-06
APOOL	0.18004	2.08163e-05	0.000344887
APPL1	-0.170366	4.30528e-05	0.00061216
APPL2	-0.188646	3.82466e-06	8.86936e-05
AQP9	0.270741	1.65607e-10	2.12811e-08
ARF1	0.202446	1.21417e-06	3.42433e-05
ARFGAP1	0.137045	0.00106244	0.00787089
ARFGEF2	0.138521	0.00112375	0.00825358
ARHGAP11A	0.1926	3.48371e-06	8.23514e-05
ARHGAP26	-0.167873	5.69145e-05	0.000768228
ARHGAP32	-0.146232	0.000447235	0.00398105
ARHGEF1	0.133595	0.00120099	0.00869695
ARHGEF12	-0.259513	5.6723e-10	6.05908e-08
ARHGEF3	-0.1932	5.67076e-06	0.000120247
ARHGEF6	-0.157327	0.000161864	0.00175324
ARIH1	0.198247	2.57426e-06	6.39486e-05
ARL1	-0.145364	0.000547617	0.00470554
ARL3	-0.137992	0.00116045	0.00848303
ARL5B	0.137998	0.000949967	0.00722638
ARL6IP5	-0.284503	6.9813e-12	1.47821e-09
ARL9	0.134522	0.0012428	0.00891226
ARMCX1	-0.188738	5.37219e-06	0.000116076
ARMCX2	-0.193653	3.51762e-06	8.29237e-05
ARMCX5	-0.175474	1.67836e-05	0.000291214
ARNT2	-0.220516	2.27155e-07	8.70473e-06
ARPC5L	0.240392	1.99291e-08	1.17451e-06
ARPP19	-0.15828	0.000220381	0.00225169
ARRDC4	-0.171135	4.62128e-05	0.000645807
ARSB	0.179903	2.21588e-05	0.000359153
ARSD	-0.179411	3.29431e-05	0.000496063
ARSG	-0.206614	1.44246e-06	3.96352e-05
ARV1	-0.184797	1.34548e-05	0.000241298
AS3MT	-0.158653	0.000118344	0.00136831
ASB13	-0.193375	7.40959e-06	0.000149513
ASB15	-0.147844	0.000407309	0.00370874
ASF1B	0.211026	4.02242e-07	1.38883e-05
ASPA	-0.136585	0.00130068	0.00922039
ASPM	0.310121	1.73417e-13	6.58637e-11
ASTE1	-0.159137	0.000190076	0.00200036
ASTN2	-0.154255	0.000269407	0.00263411
ATAD2	0.302742	4.74065e-13	1.42145e-10
ATAD3A	0.152649	0.000237302	0.00238577
ATG4B	0.142137	0.00103497	0.00771754
ATHL1	-0.148195	0.00042592	0.0038172
ATL2	0.151525	0.000249427	0.00248424
ATL3	0.213658	3.87488e-07	1.35987e-05
ATM	-0.179755	2.00934e-05	0.000335368
ATP1B3	0.144592	0.000634855	0.0052837
ATP2A2	0.237241	8.99264e-09	6.05091e-07
ATP5B	0.176401	2.37683e-05	0.000379295
ATP5L	-0.152036	0.000223838	0.00227987
ATP5S	-0.13747	0.00100575	0.00756905
ATP6AP1L	-0.144045	0.000511281	0.00443568
ATP6AP2	-0.216689	1.58636e-07	6.40959e-06
ATP6V0E2	-0.176934	3.34677e-05	0.000501691
ATP6V1C2	0.166441	8.78658e-05	0.00107036
ATP8B4	-0.220085	4.22776e-07	1.44225e-05
ATP9B	-0.166338	0.000126351	0.00144445
ATPAF1	-0.192072	5.48513e-06	0.000117477
ATXN10	-0.1503	0.00031767	0.00302468
ATXN7L1	-0.138103	0.000836911	0.00657337
AUH	-0.137103	0.00113362	0.00830817
AUP1	0.143837	0.000724112	0.0058404
AURKB	0.349077	2.22045e-16	2.37185e-13
AVL9	0.197234	3.59394e-06	8.41424e-05
AVP	-0.176725	3.57506e-05	0.000527646
AZGP1	-0.21654	4.05304e-07	1.39377e-05
AZI2	-0.251383	4.05643e-09	3.15129e-07
B3GALNT2	0.215041	3.29408e-07	1.18275e-05
B4GALT2	0.165895	8.16803e-05	0.0010094
B4GALT5	0.258102	7.37332e-10	7.65838e-08
BAI2	-0.223605	6.8388e-08	3.14199e-06
BAIAP2L1	0.147859	0.000444872	0.00396418
BANF1	0.227918	3.85643e-08	1.95123e-06
BARD1	0.183157	1.5108e-05	0.000265923
BAZ1A	0.184749	1.02552e-05	0.000194315
BAZ2B	-0.139346	0.00084564	0.00662064
BBS12	-0.176963	2.01324e-05	0.000335691
BBS4	-0.192614	3.58027e-06	8.40526e-05
BBS5	-0.138107	0.000839449	0.00658724
BCAP31	0.171004	5.31271e-05	0.000725539
BCAR1	0.138942	0.000901433	0.00693371
BCAT2	-0.152874	0.000328889	0.00310555
BCKDHB	-0.171134	3.49345e-05	0.000518736
BCL2	-0.301756	2.18114e-12	5.48205e-10
BCL2L12	0.20483	1.05684e-06	3.05625e-05
BDKRB1	0.147243	0.000456881	0.00405008
BECN1	-0.160315	0.000122799	0.00141422
BEND3	0.231389	3.87027e-08	1.95123e-06
BEX1	-0.14117	0.000661017	0.00544981
BIN3	-0.153399	0.000275021	0.00267981
BIRC5	0.28102	2.97896e-11	4.8489e-09
BLM	0.295372	1.90714e-12	4.86492e-10
BMS1	0.198449	4.44774e-06	0.000100285
BNIP3L	-0.18313	7.94104e-06	0.000157275
BNIPL	-0.190791	7.05751e-06	0.000143938
BOLA3	0.146553	0.000356895	0.00331145
BOP1	0.217189	2.08959e-07	8.14811e-06
BRD7	0.160516	0.000137007	0.00153145
BRI3BP	0.181328	1.54898e-05	0.000271246
BRIX1	0.165548	9.71086e-05	0.00116873
BRMS1	0.138374	0.00101802	0.00761443
BTD	-0.190218	4.47683e-06	0.000100808
BTG2	-0.195686	5.88116e-06	0.000123635
BTRC	-0.182077	1.29263e-05	0.000234277
BUB1	0.322217	1.03251e-14	6.08503e-12
BUB1B	0.163929	0.000110637	0.00130048
BYSL	0.252674	2.97798e-09	2.43524e-07
BZRAP1	-0.137636	0.00124368	0.00891226
BZW2	0.177502	2.43325e-05	0.000386493
C10ORF107	NA	NA	NA
C10ORF32	NA	NA	NA
C11ORF1	NA	NA	NA
C11ORF35	NA	NA	NA
C11ORF48	NA	NA	NA
C11ORF52	NA	NA	NA
C11ORF54	NA	NA	NA
C11ORF71	NA	NA	NA
C11ORF80	NA	NA	NA
C11ORF82	NA	NA	NA
C12ORF44	NA	NA	NA
C12ORF45	NA	NA	NA
C12ORF49	NA	NA	NA
C12ORF52	NA	NA	NA
C12ORF57	NA	NA	NA
C14ORF159	NA	NA	NA
C14ORF79	NA	NA	NA
C14ORF80	NA	NA	NA
C15ORF39	NA	NA	NA
C15ORF52	NA	NA	NA
C15ORF57	NA	NA	NA
C16ORF59	NA	NA	NA
C16ORF71	NA	NA	NA
C16ORF74	NA	NA	NA
C16ORF80	NA	NA	NA
C16ORF86	NA	NA	NA
C16ORF87	NA	NA	NA
C16ORF93	NA	NA	NA
C17ORF53	NA	NA	NA
C17ORF58	NA	NA	NA
C17ORF59	NA	NA	NA
C17ORF75	NA	NA	NA
C17ORF97	NA	NA	NA
C19ORF48	NA	NA	NA
C19ORF52	NA	NA	NA
C19ORF59	NA	NA	NA
C1QC	0.149375	0.000295493	0.00285227
C1QTNF4	-0.176821	3.33084e-05	0.000500681
C1RL	-0.149083	0.000407783	0.00371109
C1ORF101	NA	NA	NA
C1ORF106	NA	NA	NA
C1ORF112	NA	NA	NA
C1ORF123	NA	NA	NA
C1ORF168	NA	NA	NA
C1ORF173	NA	NA	NA
C1ORF198	NA	NA	NA
C1ORF21	NA	NA	NA
C1ORF63	NA	NA	NA
C1ORF64	NA	NA	NA
C2	0.15925	0.000105811	0.0012541
C20ORF24	NA	NA	NA
C21ORF2	NA	NA	NA
C2ORF15	NA	NA	NA
C2ORF42	NA	NA	NA
C2ORF54	NA	NA	NA
C2ORF74	NA	NA	NA
C3ORF18	NA	NA	NA
C4A	-0.162281	0.000129936	0.00147264
C4ORF32	NA	NA	NA
C5	-0.267598	3.4018e-10	3.95511e-08
C5AR1	0.217028	1.9795e-07	7.77737e-06
C5ORF30	NA	NA	NA
C5ORF34	NA	NA	NA
C5ORF46	NA	NA	NA
C6ORF89	NA	NA	NA
C7ORF10	NA	NA	NA
C7ORF41	NA	NA	NA
C7ORF63	NA	NA	NA
C8ORF33	NA	NA	NA
C8ORF4	NA	NA	NA
C8ORF76	NA	NA	NA
C9ORF116	NA	NA	NA
C9ORF156	NA	NA	NA
C9ORF64	NA	NA	NA
CA12	-0.155901	0.000178917	0.00190166
CA4	-0.144892	0.000713288	0.00578312
CA9	0.189296	2.22072e-05	0.000359166
CABLES2	0.139886	0.00108587	0.00801062
CABYR	-0.165886	7.8147e-05	0.000978469
CACNA1F	-0.203418	5.26808e-07	1.72484e-05
CACNA2D4	-0.159881	0.00012551	0.00143677
CACYBP	0.168442	3.98262e-05	0.000574814
CAD	0.173156	7.56419e-05	0.000951643
CALCOCO1	-0.173999	2.608e-05	0.000408025
CALML3	-0.140335	0.000820244	0.00646922
CALML5	0.182786	1.68005e-05	0.000291214
CAMK1D	0.204587	1.52574e-06	4.14629e-05
CAMK2D	0.15907	0.00016008	0.00174152
CAMK2G	0.149692	0.000350972	0.00326358
CAMLG	-0.190757	5.56977e-06	0.000118843
CAPN11	-0.170558	5.78943e-05	0.000776056
CAPN8	-0.249371	4.02847e-09	3.15129e-07
CAPZA2	-0.169126	5.75343e-05	0.000771836
CARD10	-0.210276	4.59561e-07	1.53106e-05
CARD18	-0.159378	0.000172842	0.00184452
CARD9	0.154266	0.000366221	0.00339307
CARS	0.1447	0.000543974	0.00468366
CASC1	-0.288788	3.11973e-12	7.40545e-10
CASC5	0.26911	3.49288e-10	4.03357e-08
CASD1	-0.154473	0.000134523	0.00151359
CASP10	0.153301	0.000235556	0.00237146
CASP3	0.13774	0.00103682	0.0077246
CASP5	0.14612	0.000559966	0.00477843
CASP9	-0.15504	0.000260311	0.00256425
CASQ2	-0.144315	0.000640957	0.00531777
CBR4	-0.168038	6.1676e-05	0.000813981
CBX2	0.252776	2.97054e-09	2.43524e-07
CBX5	0.14536	0.000563163	0.00480051
CBX7	-0.304324	1.29763e-12	3.46528e-10
CCBL2	-0.200497	2.42828e-06	6.11218e-05
CCDC103	-0.184649	7.87155e-06	0.000156433
CCDC104	-0.164423	7.7754e-05	0.000975692
CCDC11	-0.131968	0.00133051	0.00936948
CCDC115	-0.1466	0.000421754	0.00379379
CCDC12	-0.140607	0.000779179	0.00621127
CCDC124	0.199863	2.08344e-06	5.3666e-05
CCDC132	-0.154143	0.000247869	0.00247161
CCDC146	-0.160284	0.000132059	0.00149176
CCDC148	-0.14346	0.000693231	0.00565268
CCDC151	-0.141215	0.000773635	0.00618148
CCDC153	-0.194382	2.70435e-06	6.65996e-05
CCDC157	-0.143749	0.000611364	0.00510695
CCDC160	-0.155961	0.000256846	0.00254037
CCDC24	-0.192826	2.89795e-06	7.0554e-05
CCDC25	-0.287459	3.483e-11	5.41164e-09
CCDC28A	-0.190797	5.59611e-06	0.000119256
CCDC59	0.149248	0.00034937	0.00325568
CCDC65	-0.151645	0.000217882	0.00222983
CCDC66	-0.254525	1.117e-09	1.07856e-07
CCDC74A	-0.232789	3.51463e-08	1.81476e-06
CCDC74B	-0.21479	2.16673e-07	8.4011e-06
CCDC86	0.192277	5.63106e-06	0.000119702
CCDC91	-0.139543	0.000863978	0.00673028
CCDC96	-0.228731	4.77758e-08	2.33296e-06
CCL7	0.167807	8.94241e-05	0.00108547
CCL8	0.148506	0.00038777	0.00356115
CCNA2	0.361309	0	0
CCNB1	0.238195	1.92132e-08	1.13624e-06
CCNB1IP1	0.144203	0.000799384	0.0063398
CCNB2	0.343797	1.11022e-16	1.58124e-13
CCNDBP1	-0.149557	0.000345465	0.0032229
CCNE1	0.300725	3.74167e-12	8.52653e-10
CCNE2	0.304874	1.83742e-13	6.71386e-11
CCNF	0.225567	9.33922e-08	4.09273e-06
CCNG1	-0.168964	5.83333e-05	0.000780105
CCNG2	-0.183797	1.43239e-05	0.000254479
CCNYL1	0.250253	2.00738e-09	1.77762e-07
CCPG1	-0.263732	1.07774e-09	1.04657e-07
CCT2	0.178133	1.78623e-05	0.000306664
CCT3	0.178511	1.88616e-05	0.000319488
CCT4	0.18602	1.35263e-05	0.000242071
CCT6B	-0.235108	3.07493e-08	1.62203e-06
CD163	0.15316	0.000230369	0.00232972
CD1C	-0.190331	1.1202e-05	0.000208086
CD1E	-0.183042	1.91298e-05	0.000322752
CD2BP2	-0.212102	4.35804e-07	1.48047e-05
CD300A	0.144042	0.000637501	0.00529938
CD300LG	-0.141196	0.0010252	0.00765807
CD44	-0.182481	1.15109e-05	0.000212455
CD47	-0.136978	0.00124476	0.00891625
CD55	0.192211	4.87631e-06	0.000107398
CD68	0.172599	3.81573e-05	0.000554546
CD84	0.134139	0.00136064	0.00952282
CDC123	0.177798	1.47816e-05	0.000261525
CDC16	-0.159742	0.000186335	0.00196827
CDC20	0.333224	3.9968e-15	2.73237e-12
CDC25A	0.272314	1.01281e-10	1.35234e-08
CDC25C	0.268301	9.39397e-11	1.28442e-08
CDC45	0.310302	1.95066e-13	6.94558e-11
CDC6	0.150043	0.000468472	0.00413567
CDCA2	0.206936	7.95643e-07	2.41105e-05
CDCA3	0.319338	2.12053e-14	1.00672e-11
CDCA4	0.232068	6.50282e-08	3.0366e-06
CDCA5	0.371935	0	0
CDCA7	0.238662	1.84188e-08	1.1018e-06
CDCA8	0.304735	4.30878e-13	1.35549e-10
CDCP1	0.145393	0.000763131	0.00610612
CDH2	0.147524	0.000612113	0.00511071
CDH3	0.135945	0.00130416	0.00923724
CDHR3	-0.182632	1.22189e-05	0.000223112
CDK1	0.257791	7.88195e-10	8.06649e-08
CDK12	0.166597	5.90862e-05	0.000787095
CDK2	0.156291	0.000173175	0.00184621
CDK2AP2	0.139096	0.00105144	0.00780632
CDKN1B	-0.174812	3.19533e-05	0.000484573
CDKN3	0.317556	1.24345e-14	6.64119e-12
CDON	-0.154777	0.000255633	0.00252983
CDR2L	0.170156	7.28441e-05	0.000925635
CDRT4	-0.189587	7.22899e-06	0.000146387
CDT1	0.266586	2.08769e-10	2.64302e-08
CEBPB	0.199831	1.74713e-06	4.65113e-05
CEBPG	0.141356	0.00097443	0.00736911
CECR5	0.162674	0.000122352	0.00141006
CELSR2	-0.24354	6.21127e-09	4.4232e-07
CENPA	0.33666	2.22045e-16	2.37185e-13
CENPE	0.341111	3.33067e-16	3.3485e-13
CENPF	0.309484	5.03264e-13	1.48298e-10
CENPI	0.281226	2.12161e-11	3.66268e-09
CENPK	0.25098	2.06312e-09	1.81757e-07
CENPL	0.340098	8.88178e-16	6.89994e-13
CENPM	0.235978	1.33863e-08	8.44227e-07
CENPN	0.281483	9.94804e-12	1.91036e-09
CENPO	0.165555	8.86483e-05	0.00107912
CENPP	-0.145483	0.000369738	0.00342133
CEP152	0.19428	2.65022e-06	6.56448e-05
CEP170	0.137779	0.00122817	0.00885311
CEP55	0.31488	4.85167e-14	2.073e-11
CETN2	-0.138068	0.000761316	0.00609445
CFB	-0.174507	2.8645e-05	0.000444257
CFL1	0.285526	2.09843e-11	3.65962e-09
CGNL1	-0.248021	2.55098e-09	2.1372e-07
CHAD	-0.225542	8.20163e-08	3.66948e-06
CHAF1A	0.172274	3.66535e-05	0.000538182
CHAF1B	0.163576	0.000117179	0.00136
CHCHD5	-0.147246	0.000429937	0.00384514
CHCHD6	0.152597	0.000314417	0.00300039
CHDH	-0.203201	2.04261e-06	5.28142e-05
CHEK1	0.256157	6.15406e-10	6.49253e-08
CHI3L2	-0.137927	0.00116716	0.00852112
CHIC2	0.158482	0.000161645	0.00175324
CHMP4B	-0.175401	2.21699e-05	0.000359153
CHPT1	-0.156513	0.000146084	0.00160767
CHRD	-0.145157	0.000607918	0.00508562
CHRNB1	-0.167005	6.86017e-05	0.000880234
CHST10	-0.144216	0.00060041	0.00503514
CHST15	-0.135378	0.00132473	0.00935636
CHST8	-0.163674	8.49549e-05	0.0010441
CHTF18	0.160127	0.000117213	0.00136
CIAPIN1	0.213228	3.77061e-07	1.33423e-05
CIB2	0.156241	0.000228156	0.00231556
CIR1	-0.202071	1.67759e-06	4.50812e-05
CIRBP	-0.259429	3.24441e-10	3.82416e-08
CKAP2L	0.338233	5.55112e-16	4.99337e-13
CKAP4	0.143991	0.000658927	0.00544045
CKAP5	0.192615	4.03743e-06	9.27469e-05
CKS2	0.212132	4.69502e-07	1.56114e-05
CLCC1	0.169127	5.73842e-05	0.000771033
CLDN11	-0.135878	0.00139523	0.0097013
CLDN12	-0.1783	1.34703e-05	0.000241323
CLDN20	-0.141171	0.000751005	0.00601908
CLEC10A	-0.156674	0.000228365	0.00231632
CLGN	-0.142385	0.000751196	0.00601908
CLIC6	-0.24679	2.94372e-09	2.43049e-07
CLINT1	0.136913	0.00112222	0.00824585
CLK1	-0.205652	1.23854e-06	3.48156e-05
CLK4	-0.207286	1.24742e-06	3.50077e-05
CLN5	-0.178207	2.19996e-05	0.00035809
CLRN3	-0.176571	3.43196e-05	0.000511383
CLTCL1	0.145644	0.000661468	0.00545089
CLUAP1	-0.149582	0.000372945	0.00344913
CLUL1	-0.166425	8.62002e-05	0.00105507
CLYBL	-0.129887	0.00132792	0.00936298
CMPK2	0.164216	9.73079e-05	0.00116954
CMYA5	-0.174795	2.91645e-05	0.000449459
CNIH2	0.241079	2.20617e-08	1.26529e-06
CNNM1	0.143769	0.000590947	0.00497531
CNNM2	0.135126	0.00120214	0.00869847
CNOT1	0.159915	0.000255502	0.00252983
CNOT3	0.138794	0.00107344	0.00793516
CNOT7	-0.139945	0.000868493	0.00675315
COL13A1	0.193387	7.40714e-06	0.000149513
COL14A1	-0.19306	9.64758e-06	0.000185474
COL16A1	-0.19724	2.47344e-06	6.18034e-05
COL4A1	0.232048	5.47604e-08	2.6216e-06
COL4A2	0.217169	3.28293e-07	1.18123e-05
COL4A5	-0.136821	0.000889977	0.00686399
COL6A6	-0.148193	0.000540803	0.00465997
COMMD2	0.159653	0.000159254	0.00173584
COMT	0.172084	5.14703e-05	0.000706003
COMTD1	0.175591	3.44616e-05	0.000513051
COQ10A	-0.172673	4.88524e-05	0.000675515
COQ3	0.143691	0.00072381	0.0058404
COQ7	-0.137681	0.00105361	0.00781562
COQ9	0.19987	3.66355e-06	8.5564e-05
COX6C	-0.145955	0.000515552	0.00446821
CPA1	-0.154587	0.000205364	0.00213496
CPD	-0.154081	0.00027429	0.00267574
CPEB2	-0.133124	0.00142557	0.00985652
CPEB3	-0.166347	8.64218e-05	0.00105578
CPLX1	-0.173263	3.53403e-05	0.000523398
CPM	0.13631	0.00121082	0.00874279
CPNE1	0.17936	2.60939e-05	0.000408025
CPNE2	0.210907	5.31745e-07	1.73436e-05
CPT1A	0.27723	3.43414e-11	5.4107e-09
CRBN	-0.171439	7.8222e-05	0.000978692
CRIPAK	-0.170647	6.73459e-05	0.000869999
CRISPLD1	-0.149077	0.000387974	0.00356115
CROCC	-0.180254	1.01285e-05	0.000192768
CROT	-0.147007	0.000429328	0.00384202
CRTAP	-0.136442	0.00116159	0.00848772
CRY2	-0.244351	6.6046e-09	4.66443e-07
CRYZ	-0.186938	7.64482e-06	0.000153174
CRYZL1	-0.1485	0.000379748	0.00350447
CS	0.160138	0.000126601	0.00144538
CSE1L	0.198995	4.85878e-06	0.000107289
CSNK1D	0.187527	1.17061e-05	0.000215528
CSNK2A1	0.281187	7.4058e-11	1.03748e-08
CSNK2A2	0.163341	0.000111882	0.00131241
CSNK2B	0.153053	0.000312127	0.00298521
CST3	-0.205256	1.33811e-06	3.71863e-05
CST6	0.138361	0.00105986	0.0078552
CSTB	0.131965	0.0013198	0.00933562
CTCF	0.146826	0.00039743	0.00363817
CTDSPL	-0.235506	1.19274e-08	7.80465e-07
CTF1	-0.132605	0.0012648	0.0090258
CTNNBL1	0.163329	0.000117086	0.00136
CTSA	0.198645	3.70354e-06	8.63536e-05
CTSO	-0.162114	0.000135254	0.0015198
CTTN	0.165361	7.90292e-05	0.000983882
CUL5	-0.182285	1.16298e-05	0.000214417
CUX1	0.175898	1.81005e-05	0.000309473
CWF19L2	-0.16668	5.11188e-05	0.000702156
CX3CR1	-0.26339	7.76129e-10	7.99085e-08
CXCL10	0.148964	0.000320188	0.00304357
CXCL14	-0.169716	8.63344e-05	0.00105547
CXCL17	0.169649	9.73945e-05	0.00116976
CXCR4	0.154684	0.000210177	0.00217442
CXORF48	NA	NA	NA
CYB561D2	-0.202103	1.81666e-06	4.80627e-05
CYB5A	-0.144438	0.000704795	0.0057223
CYB5D1	-0.24726	3.45338e-09	2.75803e-07
CYB5D2	-0.248025	2.18997e-09	1.89993e-07
CYBRD1	-0.185087	5.93372e-06	0.000124433
CYC1	0.200334	1.32601e-06	3.69102e-05
CYFIP2	-0.138794	0.00101274	0.00759485
CYP2B7P1	-0.159734	0.000165708	0.00178588
CYP2D6	-0.145974	0.000496102	0.00434147
CYP2R1	-0.141999	0.000821015	0.00646933
CYP4F22	-0.194059	3.09731e-06	7.50867e-05
CYP4V2	-0.218037	2.42433e-07	9.16686e-06
CYP4X1	-0.143996	0.000642078	0.00532448
DACH1	-0.142335	0.000660665	0.00544953
DACT3	-0.137147	0.00116956	0.00853133
DAPK1	0.172347	3.08713e-05	0.000471933
DARC	-0.182562	2.4513e-05	0.000388998
DBN1	0.154667	0.000293175	0.00283247
DBNDD1	0.14174	0.00087729	0.00680607
DBNDD2	-0.160288	0.000169685	0.00181938
DCAF16	-0.144983	0.000532553	0.00460387
DCAF4	0.155962	0.000226653	0.00230442
DCAF7	0.16461	9.89482e-05	0.00118592
DCAKD	-0.232962	1.52685e-08	9.48926e-07
DCBLD1	0.163472	7.53123e-05	0.000948535
DCDC2	-0.17783	2.47334e-05	0.000390777
DCLK1	-0.140018	0.000916553	0.00702773
DCP2	-0.146812	0.000555289	0.00474997
DCTN4	-0.158774	0.000136424	0.00152893
DDAH1	-0.234795	2.4165e-08	1.35411e-06
DDIT3	0.180109	2.51583e-05	0.000396662
DDIT4	0.23552	3.20793e-08	1.67666e-06
DDN	0.147388	0.00051055	0.00443384
DDO	-0.153391	0.000343334	0.00320476
DDX17	-0.137484	0.00116387	0.00850069
DDX19A	0.23652	2.17697e-08	1.26124e-06
DDX27	0.191959	3.88791e-06	8.98704e-05
DDX31	0.150005	0.000400605	0.00366269
DDX41	0.150479	0.000312114	0.00298521
DEAF1	-0.154723	0.000296276	0.00285759
DENND2D	-0.189595	7.62425e-06	0.000152941
DEPDC1	0.26399	2.47816e-10	3.04707e-08
DEPDC1B	0.255994	2.40323e-09	2.03335e-07
DERL1	0.211673	2.45556e-07	9.24403e-06
DFNB59	-0.182316	1.33914e-05	0.000240411
DGCR14	0.136268	0.00141772	0.0098257
DHCR7	0.220334	1.78503e-07	7.12804e-06
DHFRL1	-0.136923	0.000918692	0.00703781
DHRS12	-0.183074	1.58737e-05	0.00027744
DHRS3	0.146649	0.000607108	0.00508134
DHTKD1	0.151061	0.000416761	0.00376274
DHX38	0.182481	1.5876e-05	0.00027744
DIAPH3	0.177951	3.18188e-05	0.000482963
DICER1	-0.149202	0.000301687	0.00289833
DIP2A	0.16314	0.000107141	0.00126614
DIRAS3	-0.170623	3.3493e-05	0.000501691
DIS3L	-0.134386	0.00132974	0.00936792
DISP1	-0.137427	0.000967611	0.00733367
DIXDC1	-0.227928	3.85763e-08	1.95123e-06
DKC1	0.183799	1.2991e-05	0.000234951
DLEU2L	0.146767	0.000620829	0.0051759
DLGAP4	0.174667	3.48406e-05	0.000517792
DLGAP5	0.304801	5.17586e-13	1.49933e-10
DLL3	0.160485	0.000172575	0.00184342
DLX5	0.173425	5.49733e-05	0.000746265
DMRT1	0.151347	0.000313889	0.0029987
DMTF1	-0.179925	2.1494e-05	0.000352548
DNA2	0.192385	3.89118e-06	8.98704e-05
DNAH1	-0.132678	0.00134273	0.00942444
DNAH11	0.153629	0.000321898	0.00305478
DNAH6	-0.151086	0.00023322	0.00235438
DNAH7	-0.146755	0.000443204	0.00395138
DNAH9	-0.15667	0.000230102	0.00232841
DNAJB11	0.19693	2.87383e-06	7.00665e-05
DNAJB9	-0.194505	1.86686e-06	4.93145e-05
DNAJC12	-0.161331	9.53663e-05	0.00114944
DNAJC27	-0.178541	1.80439e-05	0.000309317
DNAJC4	-0.201521	1.97977e-06	5.15797e-05
DNAJC5	0.150744	0.000387509	0.00356071
DNAJC9	0.204387	1.49474e-06	4.08746e-05
DNALI1	-0.224204	6.65002e-08	3.08009e-06
DNASE1	0.190332	7.57764e-06	0.000152364
DNASE1L3	-0.170015	7.80796e-05	0.000978342
DNLZ	0.166955	9.00153e-05	0.00109187
DNM1L	0.146155	0.000404568	0.00368576
DNMT3B	0.246157	7.86943e-09	5.42325e-07
DNTTIP1	0.170457	8.06069e-05	0.000999023
DOC2A	-0.151228	0.000277431	0.00269682
DOCK6	0.166403	8.87416e-05	0.00107949
DOLK	0.153481	0.000314292	0.00300039
DONSON	0.306077	3.89133e-13	1.25484e-10
DPH3	0.145001	0.000486308	0.00427107
DPM2	0.14286	0.000809614	0.00640311
DPM3	-0.164664	6.8304e-05	0.000878393
DPP3	0.193719	4.69893e-06	0.000104843
DSCC1	0.228169	3.55851e-08	1.83188e-06
DSN1	0.235742	1.75442e-08	1.05953e-06
DTD1	0.136085	0.00103958	0.00773508
DTL	0.181373	1.33432e-05	0.000240118
DTYMK	0.201181	1.03823e-06	3.03322e-05
DUS4L	-0.152857	0.00023914	0.00239996
DUSP16	-0.177481	2.22128e-05	0.000359166
DUSP28	-0.148744	0.000484774	0.00425978
DUX4	0.167235	6.89745e-05	0.000884353
DVL3	0.135705	0.0013389	0.00941151
DYNC2H1	-0.210007	3.38432e-07	1.21007e-05
DYNC2LI1	-0.207844	1.04754e-06	3.04002e-05
DYNLRB2	-0.283004	1.7947e-11	3.22876e-09
DYNLT3	-0.176681	1.94315e-05	0.000325272
DYRK2	0.224532	8.13134e-08	3.64758e-06
DYSF	0.212709	5.95387e-07	1.9132e-05
E2F2	0.254668	1.20097e-09	1.14669e-07
E2F3	0.193041	6.09663e-06	0.000127225
E2F4	0.180236	1.76363e-05	0.000303853
E2F7	0.250935	5.53442e-09	4.03096e-07
E2F8	0.178502	2.04229e-05	0.00033954
EBP	0.16112	9.9298e-05	0.00118762
ECE2	0.26772	6.72099e-11	9.65281e-09
ECHDC2	-0.194724	2.98844e-06	7.25503e-05
ECT2	0.213299	6.949e-07	2.1633e-05
EDEM1	-0.133272	0.00123871	0.00890141
EDN1	0.153527	0.000377584	0.00348826
EEA1	0.178417	2.15253e-05	0.000352721
EEF2	-0.154756	0.00019372	0.00203246
EFCAB6	-0.207303	3.89593e-07	1.36445e-05
EFCAB7	-0.140513	0.000674265	0.00552969
EFHB	-0.177581	1.71355e-05	0.000296419
EFHC1	-0.156134	0.00012578	0.00143889
EGFR	0.161258	0.000223771	0.00227987
EGLN1	0.177357	1.32952e-05	0.000239692
EIF2S2	0.209991	5.91228e-07	1.90654e-05
EIF4E2	0.170195	4.49551e-05	0.000632889
EIF4E3	-0.1648	8.58402e-05	0.00105319
EIF4EBP1	0.162457	0.000143276	0.001587
EIF4G1	0.207051	1.02183e-06	3.0024e-05
EIF6	0.206317	1.38077e-06	3.8124e-05
ELAC1	-0.143292	0.000605853	0.0050758
ELF3	0.226731	1.17542e-07	4.97256e-06
ELF4	0.141852	0.000676082	0.00554193
ELK4	0.159508	0.000114609	0.00133888
ELMO2	0.154144	0.000235606	0.00237146
ELOVL2	-0.157503	0.000130064	0.00147311
ELOVL5	-0.217967	8.88626e-08	3.92442e-06
ELP2	-0.173385	4.55857e-05	0.000639659
ELP3	-0.186705	8.71162e-06	0.00017055
EME1	0.216954	2.03173e-07	7.94608e-06
ENC1	0.251211	1.78248e-09	1.62045e-07
ENO1	0.226593	1.66229e-07	6.68477e-06
ENOSF1	-0.167188	7.87047e-05	0.000983291
ENY2	0.198813	2.07252e-06	5.35066e-05
EPHX2	-0.216002	4.09544e-07	1.40271e-05
EPM2AIP1	-0.162669	0.000127351	0.00145104
EPS15	-0.199977	2.14025e-06	5.48412e-05
EPSTI1	0.144597	0.00054898	0.00471015
ERCC3	0.153223	0.00040278	0.00367534
ERCC6L	0.249491	5.72855e-09	4.13109e-07
ERLIN2	-0.159619	0.000217331	0.00222738
ERMAP	-0.151208	0.000321036	0.00304993
ERO1L	0.184735	1.05223e-05	0.000197895
ESM1	0.18444	1.47267e-05	0.000260823
ESPL1	0.317879	4.68514e-14	2.05317e-11
ESR1	-0.210382	8.24536e-07	2.48539e-05
ESRP1	0.210052	4.19821e-07	1.43503e-05
ESRRA	0.179864	2.46167e-05	0.000389921
ETFA	0.148145	0.000379275	0.00350199
ETFB	0.152012	0.000418462	0.00377213
EVL	-0.185056	7.4766e-06	0.000150509
EXO1	0.310767	1.24789e-13	4.8472e-11
EXOG	0.198632	1.98532e-06	5.16455e-05
EXOSC2	0.256996	1.16413e-09	1.11776e-07
EXOSC4	0.203955	1.54418e-06	4.18915e-05
EXT1	0.199829	2.68808e-06	6.62942e-05
EYA2	0.17068	4.23153e-05	0.000604186
EYA3	0.156555	0.000220413	0.00225169
EZH2	0.210875	3.94204e-07	1.37497e-05
F12	0.205622	1.44874e-06	3.96801e-05
F2RL1	0.146075	0.000718078	0.00580818
F2RL2	-0.148319	0.000551249	0.00472334
FAAH	-0.140612	0.000904057	0.00694125
FAAH2	-0.137219	0.0013234	0.00935413
FABP5	0.133721	0.00129083	0.00917699
FADS2	0.144695	0.000805155	0.00637669
FAM102B	-0.183267	1.09585e-05	0.000204466
FAM110A	0.182332	1.93492e-05	0.000324532
FAM110B	-0.135237	0.00132794	0.00936298
FAM120A	-0.189474	4.6688e-06	0.000104306
FAM120AOS	-0.174937	2.34021e-05	0.000375555
FAM122A	-0.135933	0.00122582	0.00883986
FAM127B	0.204806	1.09994e-06	3.16137e-05
FAM129B	0.240145	2.38435e-08	1.3451e-06
FAM133B	-0.15495	0.000221438	0.00226081
FAM13A	0.156662	0.000215884	0.00222002
FAM13B	-0.203609	1.44771e-06	3.96801e-05
FAM149A	-0.138575	0.000784342	0.00623787
FAM154B	-0.14737	0.000424336	0.003809
FAM160B2	-0.14401	0.00067141	0.00551366
FAM172A	-0.169476	6.28513e-05	0.000824399
FAM179B	-0.199903	1.95545e-06	5.13068e-05
FAM185A	-0.139281	0.000896777	0.00690397
FAM198A	-0.221957	9.91349e-08	4.30029e-06
FAM198B	-0.203737	7.61726e-07	2.32892e-05
FAM46B	-0.174917	3.26886e-05	0.000493971
FAM46C	-0.18529	1.44815e-05	0.000257012
FAM63A	-0.13968	0.000837574	0.00657555
FAM64A	0.288578	7.34302e-12	1.51204e-09
FAM83A	0.152689	0.000456505	0.00404961
FAM83B	0.138799	0.0012362	0.00889221
FAM83D	0.367126	0	0
FAM8A1	-0.197357	2.57012e-06	6.39387e-05
FAM91A1	0.301633	2.57461e-13	8.83468e-11
FAM96B	0.216517	3.07146e-07	1.1169e-05
FANCB	0.159672	0.000124362	0.00142649
FANCD2	0.252907	3.19136e-09	2.585e-07
FANCE	0.207801	6.71634e-07	2.11009e-05
FANCI	0.194775	4.71462e-06	0.000104919
FANK1	-0.233222	2.20186e-08	1.26529e-06
FASTKD5	0.141857	0.000732418	0.00589626
FBLN1	-0.139137	0.000903671	0.00694125
FBP1	-0.146234	0.000510443	0.00443384
FBXL16	-0.162769	0.000116642	0.00135892
FBXL20	0.218348	5.64456e-07	1.82711e-05
FBXL3	-0.140109	0.000702557	0.00570966
FBXL5	-0.188881	5.01768e-06	0.000110228
FBXL6	0.252182	2.14316e-09	1.86881e-07
FBXO15	-0.169528	5.89239e-05	0.000785545
FBXO16	-0.224942	7.90996e-08	3.59546e-06
FBXO28	0.152921	0.000259963	0.00256377
FBXO36	-0.236892	2.01446e-08	1.17506e-06
FBXO4	-0.171343	4.07901e-05	0.000586328
FBXO5	0.25234	1.40599e-09	1.3023e-07
FBXW2	0.157224	0.00021236	0.00219037
FBXW4	-0.228631	2.74482e-08	1.48926e-06
FCER1A	-0.23021	7.95695e-08	3.60722e-06
FCGBP	-0.191226	6.68563e-06	0.000137172
FCHO1	0.166563	5.53478e-05	0.000750159
FCN2	0.13484	0.0012921	0.00918167
FDX1	-0.141172	0.000594048	0.00499895
FEM1B	0.204084	1.04731e-06	3.04002e-05
FEN1	0.305831	3.18523e-13	1.06743e-10
FGD3	-0.319367	1.12133e-14	6.18212e-12
FGF10	-0.19316	5.05669e-06	0.000110942
FGF20	-0.146647	0.000392522	0.00359783
FGF21	-0.135922	0.00088717	0.00685162
FGFR4	0.224347	1.52177e-07	6.19857e-06
FGGY	-0.209398	8.20766e-07	2.47839e-05
FHIT	-0.16971	6.42332e-05	0.000839304
FHOD1	0.155111	0.000414644	0.00375354
FIBP	0.191897	4.52542e-06	0.000101635
FIS1	-0.191065	3.20342e-06	7.72112e-05
FKBP1A	0.186404	1.01591e-05	0.000192921
FLNB	-0.241122	5.968e-09	4.28568e-07
FLRT2	-0.16125	0.000111339	0.00130693
FLT3	-0.252312	1.43646e-09	1.31992e-07
FLVCR2	0.161237	0.000134379	0.00151295
FMNL3	-0.145881	0.000536616	0.00463197
FMO5	-0.204175	1.27573e-06	3.56266e-05
FMOD	-0.151888	0.000252154	0.00250265
FN1	0.18616	2.08252e-05	0.000344887
FNDC3A	-0.209318	6.65469e-07	2.09457e-05
FNDC5	-0.158712	0.000129527	0.00146897
FOXA1	-0.146169	0.000508083	0.00442141
FOXM1	0.320681	1.57652e-14	8.0364e-12
FPGT	-0.140182	0.00104301	0.00775383
FPR3	0.176922	2.22686e-05	0.000359728
FRZB	-0.211976	1.08682e-06	3.13234e-05
FSCN1	0.142494	0.00085044	0.00664603
FSD1	0.146745	0.000582932	0.00492965
FSHB	0.139794	0.00107533	0.00794573
FSIP1	-0.1773	3.71217e-05	0.00054459
FST	-0.160268	0.000108566	0.00128054
FTL	0.182025	1.09093e-05	0.000203772
FTSJ2	0.145942	0.00059074	0.00497531
FUCA1	-0.202282	1.96514e-06	5.14143e-05
FUCA2	0.164051	7.05322e-05	0.000900606
FUT3	0.181207	3.28347e-05	0.000494865
FUT8	-0.182237	1.51049e-05	0.000265923
FXR1	0.144976	0.000548098	0.00470728
FYCO1	-0.182432	8.86583e-06	0.000172975
G3BP1	0.1452	0.000511212	0.00443568
G6PD	0.21564	7.10712e-07	2.2045e-05
GABARAP	-0.190968	3.41137e-06	8.10899e-05
GABBR2	0.168229	6.69846e-05	0.000867299
GABPB1	0.219789	4.83453e-08	2.35405e-06
GAD1	-0.145225	0.000497843	0.00435447
GADD45G	-0.149062	0.000550126	0.00471761
GAL	0.170263	5.62048e-05	0.000759966
GAL3ST4	0.166246	7.16728e-05	0.000912107
GALT	0.138815	0.000862607	0.0067288
GAMT	-0.175762	4.68431e-05	0.000652483
GAPDH	0.247184	4.88728e-09	3.66353e-07
GAPT	-0.169247	7.29805e-05	0.000926678
GARS	0.260365	5.79204e-10	6.14855e-08
GAS2L3	0.209428	3.43027e-07	1.22394e-05
GAS7	-0.164848	9.42429e-05	0.0011367
GATA3	-0.198014	3.54735e-06	8.33944e-05
GATAD1	-0.21347	2.19923e-07	8.50387e-06
GATAD2A	0.17772	3.36923e-05	0.000503567
GATC	0.149376	0.00046439	0.00410855
GATS	-0.168751	5.74744e-05	0.000771637
GATSL3	-0.163043	0.000122878	0.00141422
GBAS	-0.190445	4.76508e-06	0.000105492
GCH1	0.158028	8.61432e-05	0.00105507
GCHFR	0.148674	0.000556063	0.00475421
GCLC	-0.138318	0.000972333	0.00735967
GDAP1	-0.135478	0.00124955	0.0089404
GDPD5	0.195781	3.97525e-06	9.14414e-05
GEMIN8	-0.216268	2.55422e-07	9.55234e-06
GET4	0.195434	4.72667e-06	0.00010501
GGA2	-0.188886	7.68735e-06	0.000153846
GGCX	0.147224	0.000579494	0.00490794
GHDC	-0.186886	1.05856e-05	0.000198594
GINS2	0.134717	0.00142677	0.00986044
GINS3	0.256676	1.39266e-09	1.30065e-07
GINS4	0.141212	0.000747599	0.00599588
GJA1	-0.173083	1.92661e-05	0.000323857
GLA	-0.175025	1.51414e-05	0.000265962
GLOD4	-0.132174	0.00142562	0.00985652
GLRB	-0.222093	1.03114e-07	4.46157e-06
GLS2	-0.14481	0.000701741	0.00570574
GLT8D1	-0.179837	2.10904e-05	0.000347931
GLTSCR2	-0.188144	6.97265e-06	0.000142547
GLUD1	-0.195818	1.97176e-06	5.14493e-05
GLYATL2	0.18138	2.10119e-05	0.00034697
GMPR	0.14159	0.000743632	0.0059677
GMPR2	-0.170714	5.8715e-05	0.000783371
GMPS	0.263374	3.33235e-10	3.9009e-08
GNAI1	0.134099	0.00141179	0.0097926
GNAS	0.149163	0.000473437	0.00417216
GNAT3	0.159798	0.000186689	0.00197021
GNB1L	0.157758	0.000190254	0.002001
GNG7	-0.163237	9.07919e-05	0.00109973
GNPDA2	-0.166599	7.96997e-05	0.000989932
GNPTG	-0.175501	2.16952e-05	0.000354826
GOLPH3L	-0.176633	2.34708e-05	0.000376303
GOT1	0.166692	6.65646e-05	0.000863824
GP2	-0.159007	0.00013093	0.00148193
GPAA1	0.154377	0.000242474	0.00242346
GPI	0.264351	1.00492e-09	9.81432e-08
GPIHBP1	-0.169704	7.31479e-05	0.000927427
GPR107	0.182072	1.86491e-05	0.000316817
GPR110	0.150941	0.000510243	0.00443384
GPR126	0.188201	8.36051e-06	0.000164241
GPR161	0.162704	0.000110897	0.00130263
GPR19	0.185999	9.41055e-06	0.000182353
GPR4	0.171957	4.18499e-05	0.000598542
GPR50	0.140373	0.000765096	0.00611898
GPR56	0.308393	8.47766e-13	2.33696e-10
GPRC5A	0.149633	0.000566325	0.00481785
GPRC5B	0.137733	0.000820633	0.0064693
GPRIN1	0.163748	6.23784e-05	0.000819027
GPSM2	0.256389	8.51113e-10	8.65855e-08
GRAMD1C	-0.196273	4.19993e-06	9.54535e-05
GRB7	0.221554	6.51802e-07	2.05914e-05
GREB1	-0.21931	2.77569e-07	1.0224e-05
GREB1L	-0.140506	0.000723694	0.0058404
GREM1	0.218353	3.01724e-07	1.10187e-05
GRHL2	0.171376	5.32451e-05	0.000726266
GRIA1	-0.146172	0.00053346	0.00460938
GRINA	0.202186	1.73101e-06	4.6154e-05
GRK4	-0.153822	0.000315957	0.00301005
GRK6	0.185531	6.98398e-06	0.000142608
GRPR	-0.185742	1.22077e-05	0.000223112
GSDMB	0.236531	5.83166e-08	2.76858e-06
GSDMC	0.164779	8.74565e-05	0.00106689
GSG2	0.240734	1.88518e-08	1.11874e-06
GSK3B	0.274647	3.81406e-11	5.82019e-09
GSTK1	-0.2812	1.06194e-11	1.99446e-09
GSTM1	-0.219833	2.46706e-07	9.26692e-06
GSTM2	-0.281895	1.94282e-11	3.45883e-09
GSTM3	-0.257894	4.91199e-10	5.34719e-08
GSTM4	-0.215782	4.89752e-07	1.61902e-05
GSTZ1	-0.15866	0.000118409	0.00136831
GTF2IRD2P1	-0.213799	4.55718e-07	1.52123e-05
GTF3C2	0.195483	4.60941e-06	0.000103114
GTF3C5	0.213218	7.50333e-07	2.30703e-05
GTPBP4	0.189871	6.09623e-06	0.000127225
GTSE1	0.346512	2.22045e-16	2.37185e-13
GUCA1A	0.157502	0.000182928	0.00193947
GUCA1B	0.137491	0.00127572	0.00909368
GUCY1B2	0.163376	8.38587e-05	0.00103259
H2AFX	0.254584	2.46197e-09	2.07278e-07
H2AFZ	0.241199	5.60926e-09	4.0622e-07
H6PD	-0.135215	0.00127758	0.0090942
HACL1	-0.212135	4.73262e-07	1.57059e-05
HAMP	0.165768	6.62613e-05	0.000860541
HAPLN3	0.138265	0.000994536	0.00749454
HAUS8	0.230293	3.1082e-08	1.63453e-06
HBP1	-0.223698	5.37822e-08	2.58927e-06
HCFC1R1	-0.161196	8.93493e-05	0.00108534
HDAC11	-0.170161	4.23849e-05	0.000604675
HDAC2	0.136147	0.00136127	0.00952328
HDC	-0.184676	1.00654e-05	0.00019221
HDGF	0.155173	0.000259182	0.00255903
HDHD2	-0.211906	4.03713e-07	1.3911e-05
HEATR2	0.18868	6.62155e-06	0.000136184
HEATR5B	-0.144553	0.000488294	0.0042841
HEBP1	-0.160303	0.000143668	0.00158988
HELLS	0.178425	2.56738e-05	0.00040293
HEMK1	-0.162512	0.000100202	0.00119759
HEXIM2	-0.187597	1.00962e-05	0.000192583
HHAT	-0.221173	1.03388e-07	4.46214e-06
HHEX	-0.191704	5.15897e-06	0.000112659
HIATL1	0.153329	0.000336501	0.00315823
HIATL2	0.142702	0.000783114	0.00623101
HIBADH	-0.152475	0.000250971	0.00249381
HIGD1A	-0.168098	3.80219e-05	0.000553048
HINT3	0.168632	7.20592e-05	0.000916342
HIST1H1B	0.148936	0.000413322	0.00374554
HIST1H2AD	0.159382	0.000145413	0.00160132
HIST1H2BG	0.138213	0.000901476	0.00693371
HIST4H4	0.169372	6.04665e-05	0.000802979
HIVEP1	0.216695	3.06256e-07	1.11604e-05
HJURP	0.330669	3.55271e-15	2.52998e-12
HK2	0.1847	1.82546e-05	0.000311678
HK3	0.198528	1.1022e-06	3.16137e-05
HKR1	-0.146876	0.000442093	0.00394354
HLX	0.169842	5.47785e-05	0.000744212
HMBOX1	-0.138045	0.000781839	0.00622956
HMGA1	0.225265	8.23357e-08	3.67415e-06
HMGB2	0.228076	3.63051e-08	1.86333e-06
HMGB3	0.204382	8.79925e-07	2.63838e-05
HMGCL	-0.220305	1.72303e-07	6.91275e-06
HMMR	0.232203	3.50006e-08	1.81271e-06
HN1	0.184397	7.1245e-06	0.000144677
HNMT	-0.21536	3.31983e-07	1.1895e-05
HNRNPAB	0.245688	4.54319e-09	3.43573e-07
HNRNPC	-0.150234	0.000277556	0.00269682
HOTAIR	0.156929	0.000172893	0.00184452
HOXA2	-0.147151	0.000429364	0.00384202
HOXA9	-0.15694	0.000259397	0.00255967
HOXB13	0.140567	0.000797569	0.00632834
HOXC13	0.160271	0.000115438	0.0013458
HPDL	0.137468	0.00118529	0.00860938
HPN	-0.184345	1.08571e-05	0.000203017
HPS1	0.248549	9.23326e-09	6.16429e-07
HPS5	0.135284	0.00123904	0.00890141
HPSE	0.187264	1.12953e-05	0.000209149
HRASLS	0.183873	1.74723e-05	0.00030154
HRK	0.141936	0.000936377	0.00715405
HS3ST1	0.257099	1.79545e-09	1.6236e-07
HS3ST5	0.143713	0.000806217	0.00638214
HSD17B4	-0.176991	1.99992e-05	0.000334121
HSD17B7P2	-0.176523	3.65589e-05	0.000537256
HSD17B8	-0.134336	0.00129431	0.00919029
HSF1	0.213479	3.9848e-07	1.38423e-05
HSP90AA1	0.165714	6.78673e-05	0.000874091
HSP90AB1	0.241358	5.32247e-09	3.90544e-07
HSPA12B	-0.160143	0.000112024	0.00131273
HSPA14	0.157176	0.000128533	0.00146085
HSPBP1	0.136566	0.00120682	0.00872123
HSPD1	0.138188	0.000841234	0.00659822
HTATIP2	0.149934	0.000299067	0.00287801
HYI	-0.162173	0.000146551	0.00161178
IBSP	0.1508	0.000382868	0.00352565
IBTK	-0.153866	0.00024298	0.0024271
IDH2	0.148621	0.000502289	0.00438353
IDH3B	0.141479	0.000893385	0.00688095
IDUA	-0.167975	5.8692e-05	0.000783371
IER5L	0.222538	9.63277e-08	4.19984e-06
IFI27L2	-0.135235	0.00133923	0.00941151
IFI30	0.149744	0.000306678	0.00293802
IFIT3	0.140206	0.000949058	0.0072251
IFT140	-0.172154	3.78941e-05	0.00055166
IFT57	-0.204775	9.52451e-07	2.83595e-05
IFT74	-0.196802	1.89361e-06	4.99439e-05
IFT88	-0.200302	9.80406e-07	2.90401e-05
IGDCC4	-0.157955	0.00018495	0.00195727
IGF1	-0.172897	4.66568e-05	0.000650417
IGF1R	-0.13964	0.000887872	0.0068531
IGF2R	0.140281	0.000863601	0.00673028
IGFALS	-0.267041	2.94695e-10	3.54692e-08
IGFBP4	-0.234035	2.3408e-08	1.33355e-06
IGFBP6	-0.146514	0.000546286	0.00470046
IGFBPL1	0.147168	0.000654242	0.00540961
IGSF22	-0.181902	1.05846e-05	0.000198594
IL17D	-0.149931	0.000342878	0.003204
IL17RB	-0.155953	0.000262565	0.00258183
IL20RA	-0.233968	1.20863e-08	7.85426e-07
IL20RB	0.180329	1.76712e-05	0.000304147
IL2RA	0.131533	0.0012633	0.00901883
IL4I1	0.173886	1.93206e-05	0.000324369
IL6ST	-0.132294	0.0013676	0.00955914
IL8	0.210239	1.0002e-06	2.95239e-05
IMMP2L	-0.217859	2.65019e-07	9.78279e-06
IMP3	-0.173439	3.89824e-05	0.000566056
IMPAD1	0.172686	3.93385e-05	0.000569293
IMPDH2	-0.169795	4.02493e-05	0.000580018
INCENP	0.26243	3.89311e-10	4.34883e-08
INF2	0.138916	0.00102971	0.00768505
INSIG1	0.137144	0.00088377	0.00683772
INTS10	-0.189031	9.16088e-06	0.000178121
INTS9	-0.192219	4.14201e-06	9.44542e-05
IP6K1	-0.163856	7.90398e-05	0.000983882
IPO4	0.163848	0.000168774	0.00181074
IPO9	0.213576	5.04011e-07	1.65655e-05
IQCH	-0.157061	0.000195923	0.00205305
IQCK	-0.217466	1.42682e-07	5.8903e-06
IQGAP3	0.143582	0.000756753	0.00606076
IQUB	-0.281784	2.58413e-11	4.35052e-09
IREB2	0.131503	0.00122944	0.00885847
IRS1	-0.220714	1.20377e-07	5.07991e-06
ISCU	-0.171608	3.61873e-05	0.000533169
ISOC2	0.135187	0.00133388	0.00938667
ITGA1	0.196414	4.41552e-06	9.98222e-05
ITGA10	-0.17956	3.33476e-05	0.000500829
ITGA5	0.170967	8.11942e-05	0.00100484
ITGB3BP	-0.139639	0.000849245	0.00663973
ITM2A	-0.180206	1.8654e-05	0.000316817
ITPR1	-0.190426	4.06982e-06	9.32404e-05
ITPRIP	0.198788	2.66535e-06	6.59239e-05
IWS1	0.160141	0.000129118	0.00146531
IYD	0.141303	0.000923984	0.00707202
JAKMIP3	-0.136734	0.00129515	0.00919242
JMJD6	0.190149	5.90196e-06	0.000123919
JMJD8	-0.152512	0.000214692	0.00221062
KARS	0.17671	2.10108e-05	0.00034697
KBTBD3	-0.227648	2.5521e-08	1.41028e-06
KCNC2	-0.152618	0.000277031	0.00269632
KCND2	-0.138519	0.000992291	0.00748262
KCNE4	-0.139574	0.000659576	0.00544318
KCNG1	0.190193	1.28776e-05	0.000233642
KCNJ11	-0.171248	5.70406e-05	0.000768228
KCNJ8	0.158933	0.000138822	0.00154669
KCNK1	0.150139	0.000418999	0.00377496
KCNK12	0.148952	0.000383315	0.00352786
KCNK6	-0.170615	3.90874e-05	0.000566685
KCTD1	-0.195792	3.31973e-06	7.92423e-05
KCTD15	0.192322	4.74132e-06	0.000105102
KCTD18	-0.136585	0.000913244	0.0070055
KCTD3	-0.181821	9.85255e-06	0.00018899
KCTD5	0.167369	7.06761e-05	0.000901437
KDELR2	0.204221	1.19203e-06	3.37301e-05
KDM4B	-0.174641	3.02544e-05	0.000463746
KERA	-0.136233	0.00107653	0.00795115
KHSRP	0.147083	0.00041516	0.00375622
KIAA0040	-0.178002	2.19226e-05	0.000357178
KIAA0141	-0.224479	8.44371e-08	3.75811e-06
KIAA0232	-0.13583	0.001128	0.00827762
KIAA0355	0.13932	0.00115401	0.00844316
KIAA0430	-0.167795	3.7543e-05	0.000547481
KIAA0922	0.183639	1.04305e-05	0.000196763
KIAA1009	-0.137697	0.000879633	0.00681805
KIAA1024	0.142937	0.000705118	0.0057223
KIAA1161	0.205558	1.35361e-06	3.7556e-05
KIAA1324	-0.150091	0.000413835	0.0037482
KIAA1324L	-0.167121	6.96368e-05	0.000891508
KIAA1407	-0.220119	1.04508e-07	4.48908e-06
KIAA1524	0.227387	8.11605e-08	3.64758e-06
KIAA1644	-0.145328	0.000563839	0.00480387
KIAA1683	-0.153379	0.000253232	0.00250898
KIAA1737	-0.180566	9.79505e-06	0.000188098
KIF11	0.281837	9.20686e-12	1.80867e-09
KIF12	-0.172838	4.29099e-05	0.000610636
KIF13B	-0.191239	5.43528e-06	0.000116727
KIF14	0.30361	4.36207e-13	1.35549e-10
KIF15	0.261371	3.71767e-10	4.20786e-08
KIF16B	-0.154068	0.000180857	0.0019187
KIF18A	0.225842	8.05114e-08	3.63066e-06
KIF20A	0.360533	0	0
KIF20B	0.251442	2.89999e-09	2.406e-07
KIF21A	0.141485	0.000803964	0.00637021
KIF23	0.344029	5.55112e-16	4.99337e-13
KIF2A	0.148924	0.000461614	0.00408779
KIF2C	0.325378	1.03251e-14	6.08503e-12
KIF4A	0.348392	1.11022e-16	1.58124e-13
KIF5C	-0.22081	1.52326e-07	6.19857e-06
KIFC1	0.291002	2.74059e-12	6.78831e-10
KIR3DL3	-0.151624	0.000234396	0.00236207
KL	-0.152944	0.000240584	0.00241022
KLF11	0.183442	1.39079e-05	0.000248122
KLF6	0.167212	0.000105604	0.00125252
KLHDC2	-0.196089	4.14224e-06	9.44542e-05
KLHDC9	-0.173887	3.41371e-05	0.000509107
KLHL5	-0.198353	1.36805e-06	3.78338e-05
KLHL8	0.162253	0.000133187	0.0015025
KLHL9	-0.177948	2.79982e-05	0.000435016
KLRG2	0.15644	0.000327652	0.00309606
KNTC1	0.191238	6.66181e-06	0.000136847
KPNA1	0.144647	0.000564234	0.00480485
KPNA2	0.196658	2.33541e-06	5.91326e-05
KPNA4	0.169104	6.10971e-05	0.000809466
KRCC1	-0.152381	0.000331474	0.00312726
KREMEN2	0.138379	0.00107006	0.00791363
KRT4	0.139201	0.00110709	0.0081487
KRT6A	0.170981	7.45393e-05	0.000941003
KRT7	0.175084	3.94573e-05	0.000570047
KRT80	0.241487	6.65477e-09	4.68052e-07
KRT81	0.148784	0.000546476	0.00470046
KRT86	0.191352	5.5261e-06	0.000118206
LAD1	0.240533	1.51565e-08	9.45403e-07
LAG3	0.177638	1.65923e-05	0.000288191
LAGE3	0.163043	0.000139257	0.00154932
LAMA2	-0.142769	0.000557312	0.00476251
LAMA3	-0.1865	9.10209e-06	0.00017718
LANCL1	-0.160998	5.69949e-05	0.000768228
LAPTM4B	0.223262	5.44811e-08	2.61555e-06
LARP1	0.254262	3.51197e-09	2.77884e-07
LCLAT1	0.166368	6.72519e-05	0.000869441
LCN12	-0.142761	0.000498856	0.0043611
LCN2	0.14918	0.000516805	0.00447679
LCT	0.1551	0.000339051	0.00317519
LDHA	0.202339	1.90652e-06	5.0207e-05
LEPREL1	-0.153092	0.000400837	0.00366269
LEPROTL1	-0.153197	0.000208127	0.00215843
LGALS9	0.140487	0.000832823	0.00654427
LGMN	0.166357	5.81815e-05	0.000779286
LHFPL2	0.137002	0.000950072	0.00722638
LHX2	0.217359	3.82472e-07	1.34503e-05
LIFR	-0.180523	1.74844e-05	0.00030154
LIG1	0.204452	1.04831e-06	3.04002e-05
LILRA5	0.17322	4.08868e-05	0.000587224
LIMS1	0.162293	0.000145138	0.00160132
LIN9	0.178395	2.36916e-05	0.000378424
LIPT1	-0.14403	0.000596587	0.00501046
LMNB1	0.234535	1.68703e-08	1.02609e-06
LMNB2	0.29175	8.80507e-12	1.74985e-09
LMO2	-0.139381	0.00106909	0.00790989
LNPEP	0.146405	0.000574625	0.00487875
LOH12CR1	-0.136866	0.000920349	0.00704735
LONRF2	-0.155276	0.000230825	0.00233158
LONRF3	0.173679	5.43016e-05	0.00073832
LOX	0.182164	2.38963e-05	0.000380272
LPAR1	-0.17076	5.19908e-05	0.00071257
LPAR3	0.142557	0.000885581	0.00684553
LPAR6	-0.171159	6.52389e-05	0.000849846
LPP	-0.143077	0.000578166	0.0049015
LRBA	-0.136051	0.00108599	0.00801062
LRG1	-0.171749	4.69134e-05	0.000652929
LRGUK	-0.155434	0.000167514	0.00180075
LRIG1	-0.232694	1.36369e-08	8.56867e-07
LRIG3	0.141793	0.000863724	0.00673028
LRP2	-0.288456	2.57759e-11	4.35052e-09
LRP8	0.221912	1.048e-07	4.48908e-06
LRRC23	-0.136765	0.000908998	0.00697606
LRRC3	0.181673	3.04443e-05	0.000466239
LRRC46	-0.165918	7.56704e-05	0.000951643
LRRC48	-0.278891	1.63889e-11	2.97981e-09
LRRC56	-0.156437	0.000183783	0.00194612
LRRC6	-0.179142	2.35304e-05	0.000376672
LRRC8A	0.184748	2.01765e-05	0.000336098
LRRFIP2	-0.134589	0.00134182	0.00942194
LRRIQ3	-0.15108	0.000307863	0.00294773
LRRN3	-0.238395	1.65083e-08	1.00766e-06
LSG1	0.246389	4.29481e-09	3.29159e-07
LSMD1	-0.141718	0.000597909	0.00501662
LSR	0.199418	2.00572e-06	5.20178e-05
LSS	0.161188	0.000171849	0.00183682
LTBR	0.18629	1.09859e-05	0.000204754
LTC4S	-0.162185	0.000124874	0.0014314
LY6E	0.168416	5.31077e-05	0.000725539
LYAR	0.205057	9.94856e-07	2.94171e-05
LYPD6	-0.246232	3.21577e-09	2.59249e-07
LYPD6B	-0.176409	2.25655e-05	0.000363493
LYRM1	-0.143746	0.000525539	0.00454784
LYRM5	-0.217211	2.33063e-07	8.91113e-06
LZTFL1	-0.280164	1.03482e-11	1.96512e-09
MACF1	-0.169263	6.97689e-05	0.00089253
MAD2L1	0.257255	7.39356e-10	7.65838e-08
MAF1	0.173517	4.33215e-05	0.000615467
MAGEA6	0.138571	0.00117918	0.00857957
MAGI3	0.176168	2.9637e-05	0.000455392
MAL2	0.140789	0.000903966	0.00694125
MAMDC2	-0.144544	0.000681479	0.00557814
MAN2A2	-0.167588	7.30524e-05	0.000926903
MAN2B2	-0.224587	1.33332e-07	5.558e-06
MAOA	-0.215995	2.20444e-07	8.50474e-06
MAP1B	0.222626	2.62038e-07	9.71474e-06
MAP1S	0.174588	3.63882e-05	0.000535207
MAP2K1	0.137241	0.000929001	0.0071054
MAP2K4	-0.173853	1.92071e-05	0.000323736
MAP2K7	-0.199032	4.16562e-06	9.47998e-05
MAP3K1	-0.190081	5.30518e-06	0.000115064
MAPK14	0.139976	0.000952052	0.00723179
MAPRE1	0.137644	0.000808667	0.00639858
MAPRE2	0.142647	0.00054837	0.00470728
MAPT	-0.277885	4.48703e-11	6.78654e-09
MARCO	0.160628	0.000128554	0.00146085
MARK2	0.197856	1.80089e-06	4.77934e-05
MARS	0.268728	3.6013e-10	4.10332e-08
MAST4	-0.23127	4.73629e-08	2.31942e-06
MASTL	0.237644	1.6295e-08	9.99124e-07
MAVS	0.130004	0.00132577	0.00935927
MCEE	-0.170616	3.74762e-05	0.00054737
MCM10	0.30921	2.5846e-13	8.83468e-11
MCM2	0.279647	5.28363e-11	7.85239e-09
MCM3	0.214767	2.58742e-07	9.6315e-06
MCM4	0.246251	5.01549e-09	3.72694e-07
MCM5	0.144757	0.000611038	0.00510672
MCM6	0.234207	1.74507e-08	1.05763e-06
MCM7	0.173748	5.11488e-05	0.000702156
MDH1B	-0.134495	0.00142185	0.00984639
ME2	0.136619	0.000938401	0.00715991
ME3	-0.208466	6.00285e-07	1.92485e-05
MED10	0.197427	3.49943e-06	8.26087e-05
MED13L	-0.16821	4.65958e-05	0.000650098
MED21	-0.143971	0.00065368	0.00540757
MED27	0.190212	5.19322e-06	0.000113067
MED28	-0.147327	0.000597285	0.00501385
MED30	0.151471	0.00025322	0.00250898
MED6	0.142246	0.000865986	0.00673978
MEF2A	0.158839	0.000117629	0.00136365
MEF2D	-0.175259	3.46897e-05	0.000515998
MEGF9	-0.14706	0.000436757	0.0039
MELK	0.375877	0	0
MEMO1	0.209688	4.97032e-07	1.63676e-05
MEN1	0.137085	0.00132024	0.00933562
MEOX1	-0.147848	0.000457383	0.00405243
METAP1	0.169304	3.26095e-05	0.000493212
METTL1	0.172176	4.182e-05	0.000598542
METTL7B	0.142364	0.00104073	0.00774027
MFAP4	-0.187042	1.02852e-05	0.000194451
MFSD2A	0.154356	0.000327703	0.00309606
MFSD7	-0.142853	0.00069524	0.00566636
MFSD8	0.172561	3.52883e-05	0.000523081
MGAT1	0.136384	0.00143763	0.00992363
MGAT4B	0.184524	1.89944e-05	0.000321101
MIB1	-0.138317	0.00099529	0.00749691
MIER1	-0.199896	1.81161e-06	4.80035e-05
MIPOL1	-0.161662	0.000127301	0.00145104
MIS12	-0.14962	0.00045307	0.00402465
MITD1	-0.147329	0.000409086	0.00371899
MKI67	0.28996	3.38829e-12	7.93071e-10
MKL2	-0.172002	2.45561e-05	0.000389321
MKLN1	-0.156723	0.00014864	0.0016337
MKRN1	-0.16792	4.62016e-05	0.000645807
MKX	-0.144617	0.000501049	0.00437579
MLEC	-0.14533	0.000554109	0.00474463
MLH1	-0.13948	0.00101567	0.00760686
MLPH	-0.135107	0.00124352	0.00891226
MLXIPL	-0.151453	0.000274278	0.00267574
MMP11	0.136102	0.00104733	0.00777916
MMP12	0.166727	0.00011535	0.0013457
MMP15	0.173754	4.50937e-05	0.000633796
MMP9	0.154851	0.000210925	0.00217832
MND1	0.290323	7.00573e-12	1.47821e-09
MORC2	0.213293	5.54956e-07	1.80319e-05
MORN3	-0.16463	0.000117863	0.00136477
MPHOSPH8	-0.138961	0.000743736	0.0059677
MPP6	0.137573	0.00137537	0.00959054
MPPE1	-0.159387	0.000138553	0.00154573
MPRIP	0.160875	0.00019167	0.00201466
MRFAP1L1	-0.149164	0.000373201	0.00344964
MRP63	-0.148752	0.000416758	0.00376274
MRPL11	0.151521	0.000274612	0.00267735
MRPL12	0.184326	1.78713e-05	0.000306664
MRPL13	0.150194	0.0002643	0.00259606
MRPL14	0.149877	0.00026829	0.00262771
MRPL18	0.137628	0.000946167	0.0072063
MRPL2	0.201832	1.6472e-06	4.44744e-05
MRPS12	0.205681	1.28064e-06	3.57055e-05
MRPS17	0.17845	2.32878e-05	0.000374071
MRPS18A	0.210472	4.52279e-07	1.51865e-05
MRPS24	0.143518	0.00050781	0.00442129
MRPS30	-0.132204	0.0012404	0.008906
MRPS5	0.240408	1.32271e-08	8.37272e-07
MRPS9	0.166573	0.000114998	0.00134251
MS4A14	-0.150416	0.0002627	0.00258183
MSH6	0.14331	0.00087655	0.00680503
MSL3	0.196297	2.86645e-06	6.99863e-05
MSRA	-0.156664	0.000178255	0.0018958
MST1	-0.217447	1.57912e-07	6.39544e-06
MST4	0.188868	4.8167e-06	0.000106497
MT2A	0.186174	9.00879e-06	0.000175564
MTBP	0.229805	4.08116e-08	2.03356e-06
MTERF	-0.13703	0.000990111	0.00747108
MTERFD1	0.18129	1.19668e-05	0.000219211
MTERFD3	-0.160234	0.000163454	0.00176809
MTFR1	0.188801	6.09364e-06	0.000127225
MTHFD1	0.136535	0.00143436	0.0099089
MTHFD1L	0.222228	1.14201e-07	4.86736e-06
MTHFD2	0.226394	1.43385e-07	5.90504e-06
MTHFR	-0.204258	1.11542e-06	3.19325e-05
MTMR9	-0.208484	5.9553e-07	1.9132e-05
MTPAP	0.162875	0.000113912	0.00133164
MTUS1	-0.14254	0.000719293	0.00581525
MVD	0.15644	0.000216511	0.00222245
MX2	0.136874	0.00104353	0.0077543
MXD3	0.215124	1.93447e-07	7.61799e-06
MXD4	-0.159649	0.000116882	0.00135964
MYADM	0.141225	0.000811055	0.00640857
MYB	-0.232608	2.89373e-08	1.55199e-06
MYCBP	-0.156911	0.00016177	0.00175324
MYL5	-0.270755	2.2023e-10	2.7676e-08
MYO19	0.197493	5.46761e-06	0.000117248
MYO5B	-0.178657	2.78004e-05	0.000432729
MYO5C	-0.203859	1.72591e-06	4.60899e-05
MYO6	-0.143166	0.000617504	0.00515316
MYOC	-0.151612	0.000290464	0.00281105
MYOF	-0.149108	0.000277547	0.00269682
MYOM1	-0.177509	4.78531e-05	0.000663505
MYOZ3	-0.154665	0.000233824	0.00235769
MZF1	-0.14745	0.000381859	0.00352015
N4BP2L1	-0.227964	4.60428e-08	2.26126e-06
N6AMT2	-0.150651	0.000366287	0.00339307
NAA10	0.149977	0.000392601	0.00359783
NAA15	0.178658	2.1197e-05	0.000349015
NAB1	-0.158543	0.000205355	0.00213496
NACC2	0.255086	3.48281e-09	2.76859e-07
NANOS3	-0.161692	8.6188e-05	0.00105507
NAPEPLD	-0.176994	2.13868e-05	0.000351801
NAPG	0.173261	2.89727e-05	0.00044812
NARF	0.158635	0.000215462	0.00221702
NAT1	-0.23121	1.63101e-08	9.99124e-07
NAT6	-0.213347	2.35704e-07	8.9919e-06
NAV3	-0.132787	0.00137325	0.00958361
NBPF3	-0.161736	0.000102469	0.00122093
NBPF6	-0.168415	5.71843e-05	0.000769556
NCAPD2	0.21439	4.38597e-07	1.48047e-05
NCAPD3	0.155804	0.000261076	0.00257031
NCAPG	0.323319	1.59872e-14	8.0364e-12
NCAPG2	0.151928	0.000298414	0.00287659
NCAPH2	0.140496	0.000987223	0.00745587
NCBP2	0.180532	2.62821e-05	0.000410592
NCOA3	0.181265	1.35503e-05	0.000242248
NCOA4	-0.136102	0.00088536	0.00684553
NCOA7	0.148733	0.000422065	0.00379459
NDC80	0.163598	9.71717e-05	0.00116873
NDFIP1	-0.180604	2.14492e-05	0.000352488
NDP	-0.166513	6.48153e-05	0.000846263
NDRG1	0.279056	5.04292e-11	7.5604e-09
NDUFA12	0.136853	0.000941236	0.00717514
NDUFA4L2	0.17711	3.38561e-05	0.000505358
NDUFV2	-0.134238	0.00138093	0.00961756
NEDD4L	-0.155358	0.000289532	0.00280362
NEFH	-0.141469	0.000649616	0.00538437
NEIL1	-0.136042	0.000971106	0.00735364
NEIL2	-0.157468	0.000167835	0.00180181
NEIL3	0.252452	1.40966e-09	1.3023e-07
NEK1	-0.173609	3.30811e-05	0.000497702
NEK10	-0.137845	0.000860674	0.00671986
NEK11	-0.17954	1.81074e-05	0.000309473
NEK2	0.21022	5.88716e-07	1.90203e-05
NENF	-0.164048	9.25438e-05	0.00111779
NETO2	0.166851	7.36092e-05	0.000931203
NFIX	-0.146492	0.000409024	0.00371899
NFKB1	-0.141743	0.0006178	0.00515316
NFKBIB	0.169187	7.73288e-05	0.000971071
NHLRC3	-0.199439	2.58603e-06	6.41477e-05
NICN1	-0.233955	1.28362e-08	8.2388e-07
NINJ1	-0.17506	2.72928e-05	0.000425216
NIP7	0.168265	5.51492e-05	0.00074806
NIPAL1	0.170434	5.60063e-05	0.000758481
NIPAL2	0.143117	0.000609915	0.00509984
NISCH	-0.170438	4.26631e-05	0.000607629
NKIRAS2	0.169132	6.56241e-05	0.000853563
NLRX1	-0.194483	6.22369e-06	0.000129718
NME3	-0.165448	6.76974e-05	0.000873219
NME5	-0.291788	4.10327e-12	9.22751e-10
NMNAT3	-0.1778	2.47394e-05	0.000390777
NMU	0.23454	6.15274e-08	2.91292e-06
NOC4L	0.143899	0.000679574	0.00556522
NOLC1	0.193412	5.34254e-06	0.000115581
NONO	0.176858	2.2049e-05	0.000358212
NOP16	0.233588	4.29334e-08	2.13138e-06
NOP2	0.150642	0.000403916	0.00368374
NOP56	0.212223	6.88474e-07	2.14721e-05
NOSTRIN	-0.25379	2.29903e-09	1.98448e-07
NPAS1	-0.243975	4.85152e-09	3.65275e-07
NPL	0.148415	0.000338134	0.00316834
NPRL2	-0.213567	2.95047e-07	1.0798e-05
NPY1R	-0.155402	0.000214711	0.00221062
NR2C2	0.187697	1.12133e-05	0.000208086
NR2E3	-0.15981	0.00013633	0.00152888
NRBF2	0.1352	0.00127287	0.00907959
NRIP1	-0.185003	5.84094e-06	0.000123092
NRIP2	-0.144266	0.000663134	0.00546199
NRM	0.180129	1.63117e-05	0.000283894
NRXN2	-0.141865	0.000882605	0.00683489
NSDHL	0.142477	0.000703832	0.0057173
NSMCE2	0.147716	0.000412395	0.00373912
NSMCE4A	-0.208136	7.38739e-07	2.27902e-05
NSUN2	0.157795	0.0001795	0.00190667
NT5DC1	-0.228724	6.49974e-08	3.0366e-06
NT5DC2	0.21195	8.58873e-07	2.57979e-05
NT5M	-0.157544	0.000171483	0.00183406
NTN4	-0.162077	0.000108779	0.00128129
NTRK2	-0.192928	6.54798e-06	0.000134996
NUB1	-0.19722	5.1796e-06	0.000112914
NUCB2	-0.212847	7.83516e-07	2.38275e-05
NUDT1	0.198067	2.46469e-06	6.17704e-05
NUDT16	-0.139249	0.00113283	0.00830597
NUDT18	-0.262285	2.67671e-10	3.26769e-08
NUDT19	0.174132	2.90451e-05	0.000448428
NUDT2	-0.168517	5.42701e-05	0.00073832
NUDT3	0.13367	0.00121924	0.00879983
NUDT5	0.166672	6.17815e-05	0.000814744
NUF2	0.236941	2.5081e-08	1.39628e-06
NUP107	0.15771	0.000167527	0.00180075
NUP153	0.180343	1.27799e-05	0.000232611
NUP155	0.221051	2.56253e-07	9.56248e-06
NUP188	0.167754	7.09474e-05	0.000904223
NUP205	0.150261	0.000382513	0.00352427
NUP50	0.162091	0.000149149	0.00163825
NUP62	0.179762	1.49468e-05	0.0002639
NUP85	0.150538	0.000411143	0.00373173
NUP93	0.298823	5.59286e-12	1.21352e-09
NUSAP1	0.315239	9.75886e-14	3.87881e-11
NUTF2	0.204024	1.18457e-06	3.36862e-05
NXNL1	-0.185349	7.83444e-06	0.000156059
NXNL2	-0.226849	8.03889e-08	3.63066e-06
NXPH3	-0.180722	1.25014e-05	0.000228027
NXPH4	0.191606	6.94199e-06	0.00014209
OAS3	0.144575	0.000668432	0.00550032
OCIAD1	-0.144868	0.000561897	0.00479211
ODF2	0.191596	7.10545e-06	0.000144677
OGFOD1	0.157026	0.000198027	0.00206748
OGN	-0.186726	1.0388e-05	0.000196178
OGT	-0.135384	0.00112987	0.00828783
OIP5	0.300998	1.01996e-12	2.76701e-10
OLFM1	-0.137001	0.00117371	0.00854702
OMA1	-0.2082	1.04686e-06	3.04002e-05
OMD	-0.197706	2.41343e-06	6.10177e-05
ONECUT2	0.207555	1.11989e-06	3.20067e-05
OPRL1	-0.152915	0.00026921	0.0026337
ORAI3	-0.261028	4.52244e-10	5.01549e-08
ORMDL1	-0.135384	0.0013008	0.00922039
OSBPL1A	-0.215685	3.92084e-07	1.37037e-05
OSCAR	0.14263	0.000579499	0.00490794
OSCP1	-0.271959	6.84187e-11	9.74454e-09
OSM	0.180467	2.09074e-05	0.000345914
OTUB1	0.194554	3.24064e-06	7.76798e-05
OTUD6B	0.13621	0.00109637	0.00807325
P2RX4	-0.134438	0.00137809	0.00960561
P2RY13	-0.237884	1.8588e-08	1.10693e-06
P2RY6	0.176264	2.97698e-05	0.000456729
P4HA1	0.14673	0.000658307	0.00543795
P4HA2	0.210395	9.32534e-07	2.78149e-05
P4HTM	-0.171837	4.15965e-05	0.000596415
PABPC1	0.13389	0.00123044	0.00886195
PAK1IP1	0.172844	4.19285e-05	0.000599164
PAK4	0.140285	0.000929178	0.0071054
PALM	-0.152743	0.000188453	0.00198566
PAPD4	-0.151103	0.000250696	0.00249252
PAPD7	0.197777	4.4338e-06	0.000100103
PAQR3	0.170614	2.95796e-05	0.000455392
PARK7	-0.219787	1.86852e-07	7.42673e-06
PARP11	-0.174141	2.46546e-05	0.000390159
PARP16	-0.141413	0.000883441	0.00683772
PARP2	0.159385	0.000217491	0.00222738
PARP3	-0.272221	1.2227e-10	1.59521e-08
PAWR	0.151661	0.000337269	0.0031637
PBK	0.189578	6.48472e-06	0.00013434
PBX3	-0.135904	0.00108064	0.00797809
PCBD2	-0.242432	9.33572e-09	6.20844e-07
PCDH17	0.193698	3.88858e-06	8.98704e-05
PCDHA11	0.186014	9.52423e-06	0.000184139
PCDP1	-0.141853	0.000671666	0.00551366
PCF11	-0.197986	3.35189e-06	7.98984e-05
PCM1	-0.297445	3.01181e-12	7.24999e-10
PCNXL3	0.138936	0.00101789	0.00761443
PCP2	-0.168882	4.88041e-05	0.000675393
PCSK4	-0.180946	1.17153e-05	0.000215528
PDCD4	-0.188886	7.60145e-06	0.000152663
PDCD5	0.179711	1.46106e-05	0.000259035
PDE1A	-0.157898	0.000217203	0.00222738
PDE6B	-0.184671	1.83141e-05	0.000312381
PDE7A	0.143507	0.000782909	0.00623101
PDE7B	-0.1506	0.000423335	0.00380238
PDGFB	0.172885	6.15411e-05	0.000812879
PDGFD	-0.189553	6.52459e-06	0.000134839
PDGFRL	-0.151209	0.000323766	0.00306734
PDHA1	0.13304	0.00138765	0.00965651
PDHB	-0.19137	3.45493e-06	8.20115e-05
PDIA6	0.201871	1.18996e-06	3.37275e-05
PDLIM7	0.200961	1.95729e-06	5.13068e-05
PDS5B	-0.150278	0.00038435	0.00353549
PDSS1	0.222448	5.60898e-08	2.67028e-06
PDZK1	-0.208753	6.45678e-07	2.04357e-05
PDZRN3	-0.153948	0.000213617	0.002202
PELO	0.149932	0.000447463	0.00398105
PER2	-0.135793	0.00102421	0.00765406
PEX11B	-0.184752	8.6115e-06	0.000168783
PEX11G	-0.235723	8.38972e-09	5.73218e-07
PEX26	0.134887	0.00117065	0.00853564
PFDN5	-0.21893	1.21984e-07	5.13506e-06
PFKL	0.227724	6.32731e-08	2.97907e-06
PFKP	0.198821	2.42686e-06	6.11218e-05
PFN1	0.136983	0.00106429	0.00788118
PGAM1	0.149356	0.000502448	0.00438353
PGAM5	0.202007	2.32734e-06	5.90158e-05
PGAP1	-0.132682	0.00135542	0.00949793
PGAP2	-0.142153	0.000865932	0.00673978
PGF	0.146132	0.000624045	0.00520017
PGK1	0.262451	2.81255e-10	3.40916e-08
PGPEP1	-0.148876	0.000321904	0.00305478
PGR	-0.330261	1.07692e-14	6.13519e-12
PHC3	0.231818	2.38025e-08	1.3451e-06
PHF11	-0.168319	7.35815e-05	0.000931203
PHF19	0.262906	4.62608e-10	5.06822e-08
PHF21B	-0.131475	0.00136041	0.00952282
PHF23	-0.208902	6.20364e-07	1.97811e-05
PHF3	-0.176956	1.43085e-05	0.000254471
PHF7	-0.227453	6.5618e-08	3.0558e-06
PHGDH	0.170055	4.96312e-05	0.000684622
PHGR1	-0.146334	0.000596119	0.00500898
PHLDA1	0.13243	0.00133509	0.00939016
PHLDA2	0.194194	3.95976e-06	9.1331e-05
PHOSPHO2	-0.1412	0.000951375	0.00723138
PHYHD1	-0.256701	9.0602e-10	9.1087e-08
PIBF1	-0.166612	6.32863e-05	0.000829468
PIF1	0.175015	2.16725e-05	0.000354794
PIGB	-0.163798	9.681e-05	0.00116602
PIGN	-0.175024	3.7244e-05	0.000544981
PIGV	-0.29832	5.33684e-13	1.5202e-10
PIH1D2	-0.181742	2.17471e-05	0.000355334
PIK3IP1	-0.148455	0.000482558	0.00424249
PILRA	0.155741	0.000210692	0.00217832
PINK1	-0.160288	0.00016583	0.00178588
PIP	-0.200698	4.06741e-06	9.32404e-05
PIR	0.180118	8.77803e-06	0.000171457
PITPNB	0.210216	7.29771e-07	2.25543e-05
PITPNC1	0.140546	0.000650293	0.00538738
PITPNM1	0.147503	0.000503008	0.00438618
PITX1	0.173765	3.72288e-05	0.000544981
PJA2	-0.19539	2.81719e-06	6.89808e-05
PKIB	-0.136622	0.000968436	0.00733667
PKMYT1	0.369567	0	0
PLA2G15	0.15841	0.000196919	0.00205843
PLA2G1B	-0.137278	0.00114239	0.00836174
PLA2G2A	0.141039	0.000822907	0.00648125
PLA2G7	0.174343	2.18887e-05	0.000356965
PLAGL2	0.142393	0.000731214	0.00588934
PLAT	-0.141498	0.000585212	0.00494163
PLAU	0.139957	0.000875563	0.00680193
PLAUR	0.22459	1.47968e-07	6.06456e-06
PLB1	-0.153882	0.000204247	0.00212723
PLCB4	0.176426	2.23349e-05	0.000360335
PLCD1	-0.156179	0.000269766	0.00263612
PLCH1	0.155119	0.000268039	0.00262676
PLCL1	-0.136824	0.000995983	0.00749883
PLEKHH3	-0.135667	0.00119315	0.00865541
PLIN2	0.25255	1.29714e-09	1.22483e-07
PLK1	0.365867	0	0
PLK4	0.340522	2.55351e-15	1.89748e-12
PLSCR1	0.140942	0.000849023	0.00663973
PLSCR4	-0.168261	5.8511e-05	0.00078187
PLTP	0.15509	0.000223566	0.00227982
PLXNA3	0.138428	0.000857443	0.0066977
PLXNB3	0.164751	0.000100505	0.00120037
PMAIP1	-0.167885	6.23938e-05	0.000819027
PMPCB	-0.230754	4.3253e-08	2.13652e-06
PNP	0.243272	7.63909e-09	5.28732e-07
PNPLA4	-0.258762	1.26993e-09	1.2058e-07
PNPLA8	-0.158067	0.000136728	0.00153034
PNPO	-0.143121	0.000716199	0.00579846
PNRC2	-0.205424	9.24931e-07	2.76364e-05
POC1A	0.262968	8.67591e-10	8.77397e-08
POLA2	0.202623	2.25681e-06	5.74831e-05
POLD1	0.194117	5.16133e-06	0.000112659
POLE2	0.133141	0.00125447	0.00895955
POLQ	0.321965	1.89848e-14	9.27056e-12
POLR1C	0.157588	0.000224338	0.0022836
POLR2C	0.17554	2.71955e-05	0.000424086
POLR2D	0.265531	1.09363e-10	1.44893e-08
POLR2H	0.161759	0.000121954	0.00140737
POLR2L	-0.139388	0.000876758	0.00680503
POLR3A	0.158029	0.000241431	0.00241586
POLR3GL	-0.20182	1.02241e-06	3.0024e-05
POLR3H	-0.141536	0.000717617	0.00580719
POMGNT1	-0.157911	0.000177545	0.00188943
PON2	-0.144954	0.000529937	0.00458358
POP1	0.238605	1.22748e-08	7.91657e-07
POR	0.179771	2.548e-05	0.000400507
PPAPDC2	-0.15372	0.000200483	0.00209057
PPARD	0.167791	5.61628e-05	0.000759966
PPARGC1B	0.141289	0.000654971	0.00541301
PPFIA1	0.226277	5.14891e-08	2.49292e-06
PPIL1	0.157407	0.000157739	0.00172153
PPIL3	-0.18061	1.50205e-05	0.000264928
PPIL6	-0.173641	4.63603e-05	0.00064734
PPM1G	0.224729	2.00721e-07	7.86818e-06
PPM1J	-0.18819	1.2213e-05	0.000223112
PPM1M	-0.187582	5.73607e-06	0.000121181
PPP1CA	0.168264	4.57065e-05	0.000640829
PPP1R10	0.142392	0.00100864	0.00758076
PPP1R13L	0.135866	0.00137951	0.00961159
PPP1R14B	0.271005	3.24177e-10	3.82416e-08
PPP2R2A	-0.153088	0.000267932	0.00262676
PPP2R5D	0.224835	8.84322e-08	3.91553e-06
PPP3CB	-0.141464	0.000701356	0.00570532
PPP3CC	-0.152199	0.000415691	0.00375904
PPP3R1	0.175701	3.76572e-05	0.000548679
PPP4R1L	0.157095	0.000241163	0.0024146
PPRC1	0.146424	0.000570129	0.0048478
PRAME	0.218153	4.33368e-07	1.47544e-05
PRC1	0.34028	2.22045e-16	2.37185e-13
PRCP	-0.150768	0.000233462	0.00235543
PRDM13	0.149136	0.000333089	0.00313481
PRELID1	0.190566	7.35131e-06	0.000148688
PREP	0.138725	0.00101382	0.00759966
PREX1	-0.313116	2.87548e-14	1.29328e-11
PRIM2	0.153495	0.000287529	0.0027858
PRKAR1B	0.178866	2.9656e-05	0.000455392
PRKCQ	0.161887	0.000107197	0.00126614
PRKX	0.144989	0.000575554	0.00488178
PROL1	-0.156078	0.000196542	0.00205575
PRPF31	0.159774	0.000159837	0.00173998
PRPF40A	0.184268	1.05252e-05	0.000197895
PRR11	0.320746	2.20934e-14	1.02054e-11
PRR7	0.232148	2.76453e-08	1.49049e-06
PRSS23	-0.167839	4.77951e-05	0.000663505
PSD3	-0.171457	3.52602e-05	0.000523081
PSD4	-0.134998	0.00134461	0.00943378
PSMA2	-0.151101	0.000341662	0.00319439
PSMA7	0.170513	6.22837e-05	0.000818839
PSMB4	0.138141	0.000867831	0.00675107
PSMB5	0.159936	0.000118366	0.00136831
PSMB7	0.207047	1.01982e-06	3.0024e-05
PSMD1	0.159453	0.000153022	0.00167541
PSMD12	0.151285	0.00032761	0.00309606
PSMD2	0.234173	2.97486e-08	1.58177e-06
PSMD3	0.193447	8.34134e-06	0.000164053
PSMD7	0.158402	0.000153517	0.00167974
PSME4	0.181508	2.38132e-05	0.000379577
PSMG3	0.135239	0.00140292	0.00973505
PSRC1	0.138422	0.00120466	0.00871269
PSTK	-0.151162	0.000334104	0.00314091
PTDSS1	0.207448	5.29418e-07	1.73007e-05
PTGER3	-0.200176	2.47026e-06	6.18034e-05
PTGES2	0.170105	0.000101944	0.0012167
PTGS1	-0.15282	0.00029933	0.00287892
PTP4A3	0.13688	0.00120142	0.00869695
PTPN14	0.166634	9.84779e-05	0.00118111
PTPRT	-0.166801	6.0884e-05	0.000807268
PTPRU	0.138335	0.000774463	0.00618521
PTRH2	0.174963	4.78674e-05	0.000663505
PTTG1	0.337313	6.66134e-16	5.42138e-13
PUF60	0.205773	1.2367e-06	3.48156e-05
PURA	-0.217906	2.09293e-07	8.14811e-06
PUS1	0.195943	3.969e-06	9.14208e-05
PUS3	-0.13909	0.000888164	0.0068531
PVT1	0.171237	4.06616e-05	0.000585466
PWP1	0.165998	9.91328e-05	0.00118654
PXDNL	0.142675	0.000640718	0.00531777
PXK	-0.188062	6.47883e-06	0.00013434
QARS	-0.1384	0.000776553	0.006199
QDPR	-0.213855	3.13705e-07	1.13833e-05
QPRT	0.196158	4.38549e-06	9.92747e-05
QSOX2	0.208612	5.09419e-07	1.67111e-05
R3HCC1	-0.143932	0.000581385	0.00492147
RAB17	-0.145071	0.000467523	0.00412942
RAB18	-0.192951	3.21657e-06	7.72112e-05
RAB2A	0.136792	0.00101447	0.00760122
RAB31	-0.156615	0.000174143	0.00185437
RAB37	-0.184347	2.05415e-05	0.000341181
RAB3B	0.132597	0.00132481	0.00935636
RABEP1	-0.225517	3.8983e-08	1.95959e-06
RABGEF1	-0.135554	0.00142482	0.00985652
RAD21	0.190903	6.50429e-06	0.000134582
RAD50	-0.144805	0.000469072	0.00413883
RAD51	0.134143	0.00119751	0.00867599
RAD51AP1	0.253635	9.70877e-10	9.64725e-08
RAD54B	0.201773	1.66042e-06	4.46902e-05
RAD54L	0.255057	9.87764e-10	9.70222e-08
RAE1	0.190518	5.68722e-06	0.000120447
RAF1	0.171311	6.67121e-05	0.00086508
RAI2	-0.27711	5.38564e-11	7.93499e-09
RALGAPA1	-0.135762	0.00116834	0.0085261
RALGAPB	0.238142	2.65467e-08	1.44955e-06
RALY	0.187653	9.9061e-06	0.000189591
RAMP3	-0.230485	8.94085e-08	3.93835e-06
RANBP1	0.179843	1.17953e-05	0.000216301
RANBP6	-0.204739	1.1653e-06	3.32489e-05
RAP2A	0.136694	0.00105319	0.00781562
RASAL1	0.179079	2.80587e-05	0.000435559
RAX2	0.138855	0.0011814	0.00858838
RBBP6	-0.143385	0.000803734	0.00637021
RBBP8	-0.271369	7.07705e-11	9.99619e-09
RBBP9	-0.135015	0.00136895	0.00955927
RBKS	-0.203204	6.03572e-07	1.92816e-05
RBL1	0.1381	0.000985224	0.00744406
RBM15B	-0.155524	0.000204645	0.00213008
RBM18	0.175516	2.38304e-05	0.000379577
RBM20	-0.142422	0.000845425	0.00662064
RBM28	0.167965	0.000106509	0.0012615
RBM42	0.162747	0.000124044	0.0014238
RBM47	-0.176555	3.17146e-05	0.000481999
RBM5	-0.167399	5.04255e-05	0.00069334
RBMS1	0.167423	7.02882e-05	0.0008985
RBMX	0.146899	0.00050058	0.00437394
RBP5	-0.188323	9.43492e-06	0.000182619
RC3H2	0.180494	1.42856e-05	0.000254329
RCBTB1	-0.155979	0.000156738	0.0017128
RCE1	0.21421	1.93359e-07	7.61799e-06
RCOR2	0.151172	0.00042503	0.00381123
RCOR3	-0.157857	0.000167144	0.0017989
RDH16	0.164786	0.000117687	0.00136365
RECQL4	0.273331	6.3528e-11	9.20133e-09
REEP1	-0.15038	0.000332543	0.0031328
REEP5	-0.20881	6.21616e-07	1.97841e-05
REEP6	-0.158823	0.00013877	0.00154669
REL	-0.135708	0.00101114	0.00758956
RER1	-0.13212	0.00143765	0.00992363
RERE	-0.188573	1.33531e-05	0.000240118
RERG	-0.20795	1.26964e-06	3.55146e-05
RFC3	0.156086	0.000162962	0.0017639
RFC4	0.222636	6.64275e-08	3.08009e-06
RFWD3	0.184616	1.3361e-05	0.000240118
RGS11	-0.178194	3.71791e-05	0.000544964
RGS16	0.186511	1.12447e-05	0.000208441
RGS22	-0.223151	6.27099e-08	2.9607e-06
RGS4	0.175267	4.38979e-05	0.000622622
RGS5	-0.202781	1.18942e-06	3.37275e-05
RHBDL1	-0.187758	9.63485e-06	0.00018547
RHOBTB2	-0.158823	0.000102512	0.00122093
RIC3	-0.1746	1.77242e-05	0.000304753
RILPL2	-0.200737	9.76167e-07	2.89647e-05
RIPK2	0.17941	1.02811e-05	0.000194451
RIPK4	0.233586	3.7126e-08	1.89976e-06
RIT1	0.157171	0.000170825	0.00182931
RLN1	-0.226882	4.90319e-08	2.38069e-06
RLN2	-0.236888	1.30266e-08	8.30735e-07
RMND5A	0.140009	0.000862067	0.00672766
RNASE1	0.192855	7.77393e-06	0.000155034
RNASE2	0.151445	0.000409636	0.00372006
RNASEH2A	0.212441	4.00917e-07	1.38706e-05
RND2	-0.155755	0.000284622	0.0027592
RNF126	0.140706	0.00102365	0.0076532
RNF135	-0.190699	7.43942e-06	0.000149938
RNF14	-0.142022	0.000726643	0.00585529
RNF141	-0.193014	5.54581e-06	0.000118479
RNF145	0.156613	0.000238343	0.00239337
RNF152	0.246205	8.81662e-09	5.95593e-07
RNF215	-0.224295	7.8172e-08	3.56277e-06
RNF217	0.179392	2.54571e-05	0.000400507
RNF24	0.191607	5.88099e-06	0.000123635
RNF32	-0.14072	0.000768477	0.00614314
RNFT2	0.166513	0.00010822	0.00127734
ROPN1L	-0.146108	0.000714765	0.0057896
RORC	-0.150099	0.000464439	0.00410855
RPA2	-0.193855	3.1573e-06	7.64326e-05
RPGR	-0.170476	4.14181e-05	0.000594355
RPL11	-0.177161	2.02898e-05	0.000337656
RPL22	-0.151396	0.000253007	0.00250898
RPL23AP53	-0.147151	0.000447819	0.00398214
RPL27	-0.138905	0.000714548	0.0057896
RPL3	-0.183944	8.76786e-06	0.000171455
RPL39L	0.146401	0.000603255	0.00505651
RPL8	0.17772	2.11524e-05	0.000348617
RPLP1	-0.186216	1.04523e-05	0.000196958
RPN1	0.142016	0.00074117	0.00595269
RPP21	0.167391	6.71226e-05	0.000868428
RPP25	0.201126	1.72468e-06	4.60899e-05
RPP40	0.194966	5.31322e-06	0.000115093
RPRM	0.172814	4.5153e-05	0.000634108
RPS13	-0.139914	0.000699239	0.00569336
RPS14	-0.160578	0.000144257	0.00159476
RPS15	0.169469	4.97481e-05	0.000685681
RPS27L	-0.175892	2.69319e-05	0.000420359
RPS28	-0.146339	0.00046668	0.00412411
RPS3A	-0.152375	0.000206735	0.0021466
RPS4X	-0.173612	1.72876e-05	0.000298748
RPS6KA4	0.134363	0.00130124	0.00922039
RPS6KB2	0.213106	3.95736e-07	1.3775e-05
RPUSD3	0.185088	1.52606e-05	0.000267782
RPUSD4	-0.134103	0.00105413	0.00781615
RRAGB	-0.144866	0.000547463	0.00470554
RRM2	0.289426	9.72966e-12	1.88966e-09
RRP12	0.161821	0.000173267	0.00184621
RRP1B	0.152665	0.000261298	0.00257101
RRP7A	0.162381	0.000122266	0.00141002
RRS1	0.177445	2.36375e-05	0.000377912
RSAD2	0.161693	0.000149904	0.00164442
RSBN1	-0.238355	1.01093e-08	6.69681e-07
RSBN1L	-0.217054	2.87637e-07	1.05494e-05
RSPH1	-0.243617	5.54254e-09	4.03096e-07
RSRC1	0.257435	7.30406e-10	7.65838e-08
RTN1	-0.190605	3.21416e-06	7.72112e-05
RTN4	-0.150798	0.000282807	0.0027445
RTN4RL1	-0.163602	8.24742e-05	0.00101774
RUNDC1	-0.185338	8.03019e-06	0.00015848
RUNX1	-0.163572	6.08528e-05	0.000807268
RUNX1T1	-0.154354	0.000306509	0.00293802
S100A11	0.173594	3.09914e-05	0.000473346
S100A8	0.206906	6.02135e-07	1.92717e-05
S100A9	0.178608	1.48647e-05	0.000262723
S100P	0.259291	4.9811e-10	5.3881e-08
SAC3D1	0.14885	0.000446737	0.00397873
SACM1L	-0.155789	0.000202951	0.00211503
SAE1	0.154234	0.000240468	0.00241022
SALL2	-0.159592	0.00019651	0.00205575
SAMD1	0.144629	0.00063932	0.00531192
SAMD4A	0.149897	0.000400965	0.00366269
SAMD4B	0.134589	0.00100909	0.00758078
SAT2	-0.156248	0.000161875	0.00175324
SCARA3	-0.188767	8.21174e-06	0.00016169
SCARA5	-0.134228	0.00142476	0.00985652
SCN2B	-0.193972	3.58549e-06	8.40599e-05
SCNN1D	-0.176117	1.92286e-05	0.000323779
SCRIB	0.139023	0.000939017	0.00716142
SCRN2	-0.152152	0.000257036	0.00254078
SCUBE2	-0.211601	6.25117e-07	1.98585e-05
SDCBP2	0.134794	0.00123617	0.00889221
SDCCAG3	0.151995	0.000398606	0.00364699
SDHAP1	0.155569	0.000229737	0.00232609
SDPR	-0.141207	0.000723511	0.0058404
SDS	0.203826	1.63575e-06	4.4235e-05
SEC14L1	0.15401	0.000246427	0.0024601
SEC14L2	-0.233774	2.00662e-08	1.17506e-06
SEC22A	0.13561	0.00129982	0.00922039
SEC61A2	0.197497	4.49338e-06	0.000101048
SEC62	-0.190182	7.92291e-06	0.000157271
SELP	-0.139384	0.00103077	0.00768958
SEMA3B	-0.223511	9.23548e-08	4.05768e-06
SEMA3C	-0.168794	6.36507e-05	0.000832329
SEMA3G	-0.184818	7.72877e-06	0.000154314
SEMA6A	-0.15633	0.000218651	0.00223636
SEMA7A	0.139557	0.000901857	0.00693371
SEMG1	-0.172705	4.46231e-05	0.000629772
SENP5	0.276467	7.47296e-11	1.03838e-08
SERINC5	0.134014	0.00144681	0.00997881
SERP2	-0.162751	0.000128414	0.00146085
SERPINA1	-0.197891	2.08497e-06	5.3666e-05
SERPINA3	-0.193	4.731e-06	0.00010501
SERPINA5	-0.135569	0.00117348	0.00854702
SERPINA6	-0.142458	0.00073392	0.00590279
SERPINB1	-0.153175	0.000315412	0.00300719
SERPINE1	0.23698	1.84375e-08	1.1018e-06
SERPINH1	0.189888	5.6213e-06	0.000119643
SESN1	-0.180484	1.8381e-05	0.000312899
SET	0.138633	0.000974442	0.00736911
SETBP1	-0.262922	4.5486e-10	5.01549e-08
SETD8	0.16494	7.80225e-05	0.000978342
SETDB2	-0.228152	9.54016e-08	4.1701e-06
SETMAR	-0.156589	0.000192765	0.00202492
SF3B3	0.207902	1.02691e-06	3.01046e-05
SFMBT1	-0.161375	0.000104092	0.0012363
SFXN2	-0.256092	1.6679e-09	1.52439e-07
SFXN5	-0.163345	9.13624e-05	0.00110584
SGK223	-0.165427	6.22225e-05	0.000818664
SGK3	-0.196087	4.10953e-06	9.4024e-05
SGMS2	0.1863	1.40593e-05	0.000250561
SGOL1	0.331048	6.10623e-15	3.86524e-12
SGOL2	0.220709	1.38882e-07	5.76124e-06
SGSM2	-0.134131	0.00127591	0.00909368
SH3BGRL2	-0.170592	4.85926e-05	0.000673011
SH3BGRL3	0.138679	0.000784714	0.00623793
SH3D19	-0.152181	0.00026021	0.00256425
SH3RF2	-0.138014	0.000877887	0.00680761
SHARPIN	0.199367	2.67488e-06	6.60642e-05
SHB	0.180119	3.35705e-05	0.000502411
SHMT2	0.311918	4.66627e-13	1.42145e-10
SHQ1	-0.155024	0.000209064	0.00216552
SIAH2	-0.196858	2.53959e-06	6.32713e-05
SIDT2	-0.178889	1.88038e-05	0.000318826
SIGLEC1	0.167818	7.48479e-05	0.000943382
SIGLEC9	0.149367	0.000416725	0.00376274
SIK3	-0.243108	2.37753e-09	2.02161e-07
SIRT1	-0.136397	0.000891197	0.0068703
SIX1	0.13267	0.00128559	0.00914358
SIX2	0.145525	0.000586703	0.00494933
SIX4	0.177736	2.05659e-05	0.000341253
SKA1	0.290719	7.18126e-12	1.49677e-09
SKA2	0.186877	1.0732e-05	0.000200899
SKA3	0.232727	2.46912e-08	1.37907e-06
SKAP1	-0.164524	7.45491e-05	0.000941003
SKP1	-0.145015	0.000606166	0.00507593
SKP2	0.273755	9.55103e-11	1.29553e-08
SLAMF8	0.162035	7.89585e-05	0.000983882
SLC10A3	0.150665	0.00040964	0.00372006
SLC11A1	0.205456	9.68667e-07	2.87922e-05
SLC13A3	0.204296	1.21348e-06	3.42433e-05
SLC16A10	0.173944	4.77602e-05	0.000663505
SLC16A3	0.257863	2.1295e-09	1.86643e-07
SLC16A5	-0.140501	0.000777573	0.00620136
SLC16A9	-0.16986	4.60814e-05	0.000645555
SLC19A1	0.187749	1.0725e-05	0.000200899
SLC1A4	-0.163136	0.000126781	0.00144647
SLC1A5	0.159065	0.000128787	0.00146252
SLC22A25	0.134348	0.00141238	0.00979268
SLC22A5	-0.145782	0.000471843	0.00416113
SLC24A1	-0.23409	2.5623e-08	1.41028e-06
SLC25A1	0.225585	1.51003e-07	6.17413e-06
SLC25A12	-0.259365	9.77207e-10	9.65401e-08
SLC25A19	0.153549	0.000282945	0.0027445
SLC25A20	-0.13512	0.0013274	0.00936298
SLC25A35	-0.156999	0.000194673	0.0020412
SLC25A43	0.140382	0.000678346	0.00555782
SLC25A5	0.176456	2.89204e-05	0.000447717
SLC26A3	-0.192426	6.54107e-06	0.000134996
SLC27A1	-0.182621	1.17549e-05	0.000215794
SLC27A2	-0.195554	3.66467e-06	8.5564e-05
SLC29A2	0.153548	0.000266071	0.00261196
SLC29A4	0.138168	0.00119463	0.00866206
SLC2A3	0.141294	0.000937066	0.00715612
SLC2A4RG	0.262611	3.16411e-10	3.78167e-08
SLC2A5	0.194494	2.86481e-06	6.99863e-05
SLC30A9	-0.142111	0.000633013	0.00527233
SLC31A1	0.14841	0.000313818	0.0029987
SLC35A2	0.153139	0.000318508	0.00303097
SLC35B1	0.175699	3.14331e-05	0.000478808
SLC35B2	0.141963	0.000687759	0.00561878
SLC35C1	0.215422	2.59229e-07	9.6315e-06
SLC35C2	0.133318	0.00118685	0.00861703
SLC37A1	0.142383	0.00101209	0.00759338
SLC38A10	0.238554	2.01004e-08	1.17506e-06
SLC39A4	0.193213	5.20312e-06	0.000113138
SLC39A6	-0.168797	4.40832e-05	0.000624731
SLC3A2	0.158249	0.000123977	0.0014238
SLC40A1	-0.158214	0.000112063	0.00131273
SLC41A1	0.14414	0.000583216	0.00492965
SLC43A3	0.157	0.000143723	0.00158988
SLC4A11	0.174712	5.23832e-05	0.000717372
SLC4A7	-0.230376	2.99811e-08	1.5864e-06
SLC5A3	0.147785	0.000349602	0.00325568
SLC5A6	0.15213	0.000323216	0.00306437
SLC6A1	0.148096	0.000554969	0.00474962
SLC6A16	0.179409	1.62991e-05	0.000283894
SLC7A2	-0.217366	2.16774e-07	8.4011e-06
SLC7A4	-0.250881	1.37427e-09	1.29053e-07
SLC7A5	0.234592	1.82627e-08	1.09904e-06
SLC7A8	-0.164729	0.000141531	0.00157072
SLC9A2	0.148178	0.000351653	0.00326636
SLIT2	-0.134524	0.00139967	0.00972036
SLMAP	-0.197679	1.365e-06	3.78106e-05
SLMO2	0.152633	0.000171358	0.00183386
SLTM	-0.201811	2.46489e-06	6.17704e-05
SLURP1	0.199874	2.51562e-06	6.27656e-05
SMAD5	-0.148808	0.000395782	0.00362503
SMAD6	0.168113	6.84697e-05	0.000879201
SMAGP	0.233371	3.76774e-08	1.92222e-06
SMARCA2	-0.236519	3.8691e-08	1.95123e-06
SMARCB1	0.153338	0.000237507	0.00238638
SMARCD3	-0.168882	8.08672e-05	0.00100152
SMC2	0.169336	7.96302e-05	0.000989789
SMC4	0.262741	2.32512e-10	2.89683e-08
SMG7	0.155911	0.000208124	0.00215843
SMOC2	-0.205681	6.84284e-07	2.14196e-05
SMOX	0.17109	7.697e-05	0.000967275
SMTN	0.205064	2.12839e-06	5.46191e-05
SMYD2	0.13463	0.00111066	0.00817147
SNAP23	-0.137707	0.00130822	0.00926216
SNAPC2	-0.156449	0.000155064	0.00169559
SNCAIP	-0.136592	0.00138497	0.00964173
SNORA65	0.179429	1.90726e-05	0.000322104
SNORD21	0.151545	0.000381208	0.00351604
SNORD68	0.147595	0.00058383	0.0049324
[truncated: 450 more rows]
