# Supplementary material for: Migration rather than proliferation transcriptomic signatures are strongly associated with breast cancer patient survival
Source: Sci Rep. 2019 Jul 29;9:10989. doi: 10.1038/s41598-019-47440-w (PMC6662662; doi:10.1038/s41598-019-47440-w)
Supplement: Supplementary file 3 — Supplementary Table S2 [file 41598_2019_47440_MOESM3_ESM.xlsx]

## Sheet: Table S2a
Summary of patients with different breast cancer stages (TCGA data)
Stages		No. of individuals
Stage I	Stage IA	83
	Stage IB	9
Stage II	Stage IIA	348
	Stage IIB	238
Stage III-IV	Stage IIIA	148
	Stage IIIB	29
	Stage IIIC	62
	Stage IV	19
Summary of patients with different breast cancer grades METABRIC data)
Grades		No. of individuals
Grade 1		146
Grade 2		673
Grade 3		887
Summary of patients with different breast cancer subtypes (TCGA data)
Subtypes		No. of individuals
Triple negative breast cancer or Basal		91
Her2		55
Luminal A		224
Luminal B		127

## Sheet: Table S2b
Cytoskeletal drugs		Cytotoxix only drugs
BEVACIZUMAB		ANASTROZOLE
DOCETAXEL		CAPECITABINE
LAPATINIB		CARBOPLATIN
PACLITAXEL		CISPLATIN
VINBLASTINE		CLODRONATE
VINCRISTINE		CYCLOPHOSPHAMIDE
VINORELBINE		DOXORUBICIN
		EPIRUBICIN
		ETOPOSIDE
		EVEROLIMUS
		EXEMESTANE
		FLUOROURACIL
		FULVESTRANT
		GEMCITABINE
		GOSERELIN
		IFOSFAMIDE
		IXABEPILONE
		LETROZOLE
		LEUPROLIDE
		MEGESTROL ACETATE
		METHOTREXATE
		MITOMYCIN
		MITOXANTRONE
		PEMETREXED
		PREDNISOLONE
		RITUXIMAB
		TAMOXIFEN
		TRASTUZUMAB
		ZOLEDRONATE

## Sheet: Table S2c
227 genes whose expressions are significantly positive correlated with experimental migration values in 40 cell lines											248 genes whose expressions are significantly negatively correlated with experimental migration values in 40 cell lines
ACTN1											ACVR1B
ADAM12											ADAM15
ADAM17											ADCK4
ADCY7											ADCY2
ADORA2B											ADCY6
AHR											ADCYAP1R1
AK2											ADNP
AK5											ADRA2C
AKAP13											ANKRD6
ANKRD7											AP2S1
ANXA1											ARHGEF11
ANXA2											ARID1B
ARHGEF10											ARID2
ARNTL2											ARRB1
AXL											ASB8
BCAR1											ASH1L
BCL10											BAHD1
BIRC3											BCOR
BRD4											BLNK
CACNB2											BPNT1
CARM1											C9ORF96
CAV1											CACNA1D
CAV2											CACNA1I
CD44											CACNA2D2
CD97											CACNB3
CDC14B											CARD14
CDC7											CBX4
CKS2											CCR6
CORO1C											CDKN1B
CRIPT											CEBPA
CUL4B											CHN2
CXCL1											CIAO1
CXCL2											CISH
DGUOK											CKMT2
DNM1											CREB3L4
DOCK6											CTDSP1
DTX3L											CUL3
DUSP19											CX3CR1
E2F7											DGKQ
EDNRA											DLG2
EGFR											DLX3
ELF4											DMPK
ELK3											DNAJB9
EN1											DUSP23
ENO1											DUSP4
EPHA2											DYRK1A
EPHA6											E4F1
EPHB2											ELF2
ETS1											ELK1
ETS2											ELL3
F2R											EPN3
F2RL1											ERBB2
F2RL2											ERBB3
FBXL12											FBXL22
FBXO11											FBXO15
FER											FBXO41
FHOD3											FBXO46
FLI1											FBXW12
FLNA											FBXW5
FOSL1											FBXW7
FOSL2											FGFR2
FOXQ1											FGFR4
FSCN1											FLT3
FUBP1											FOXA1
G6PC2											FOXH1
GNG10											FZD1
GNG11											GAB1
GNG12											GAK
GNG2											GATA1
GPR115											GK
GPR78											GNG13
GPR87											GPR160
GTF2B											GPRC5C
GTF2F2											GPRC5D
HDAC9											GRK1
HERC5											GRM8
HMGA1											HAX1
HOXA1											HDAC11
HOXA10											HERC1
HOXA7											HES6
HOXA9											HIPK3
HRH1											HK1
HRH4											HLF
HTR1D											HMG20B
IFI16											HOXC10
ILF3											HOXC13
INPP1											HOXC9
IQGAP1											HR
IRAK2											HRC
ISL2											HUNK
ITGA3											ID2
ITGA5											IGHMBP2
ITGB1											IRF2BP1
ITGB3BP											IRX3
ITGB8											IRX5
ITGBL1											ITGB7
JAK1											ITPKC
JUN											JMJD4
KHDRBS1											KALRN
LBH											KCNH2
LPHN2											KCNJ9
LPHN3											KIAA0319L
LRRK1											L3MBTL2
LYN											LATS1
MAP4K4											LHX4
MAP4K5											LIMK2
MAPK1											MAP4K1
MARCKS											MAPK8IP2
MEF2A											MAPK9
MEOX1											MAPKAPK5
MET											MCF2L
MMP14											MDM2
MMP2											MDM4
MSN											MGRN1
MYH9											MID2
MYO10											MOS
MYO1B											MPP3
NAB1											MSX2
NECAP2											MUSK
NEXN											MYB
NFAT5											MYCN
NFE2L3											MYOD1
NFIL3											NCOA1
NFKB1											NCOA2
NLRC5											NECAP1
NMI											NEK4
NR3C1											NEO1
NR6A1											NEUROD2
NRAS											NFYB
NRP1											NME3
NT5E											NR2F6
NUDT15											NR4A1
PDGFRB											NRL
PDLIM1											NTSR2
PFKP											NUDT12
PFN1											NUDT4
PFN2											ONECUT1
PHF19											PACSIN1
PHTF1											PAK4
PICALM											PARD6B
PIM1											PAX2
PJA1											PAX9
PLA2G4A											PBX1
PLAGL1											PDPK1
PLAUR											PFKFB1
PLD1											PGR
PLS3											PGRMC2
PML											PHF16
POU4F3											PHKA2
PPAP2A											PIK3C2B
PPARG											PLA2G12A
PPP1R3C											PLCB4
PPP2R3A											PMVK
PPP3R1											POLR3E
PPP4R1											PPFIA3
PRKAA1											PPFIBP2
PTK7											PPM1H
PTPN2											PPP1R12B
PTPRC											PPP1R15B
PTPRG											PPP1R1B
PTPRH											PPP1R3D
PTPRR											PPP1R7
PTRF											PPP2R2C
PVRL3											PPP2R5A
PXN											PPP3CB
RALB											PQBP1
RAP2B											PREX1
RASA1											PROX1
RC3H2											PTPRN
RFPL1											RAB17
RGS2											RAB25
RGS20											RAB40C
RHOQ											RAB4A
RIOK3											RAB5C
RNF7											RARA
RRAS											RAX
RUNX2											RET
RUVBL1											RHOB
RYK											RHOH
SDCBP											RHPN1
SEMA3A											RNF103
SH3RF2											RNF130
SIM1											RNF14
SMAD3											RNF185
SMARCA1											ROR2
SMURF2											RORA
SOCS3											RORC
SOCS5											RPS6KC1
SPRY2											RYBP
SPTAN1											SACM1L
SPTBN1											SCAND1
STAT1											SIRT2
STAT4											SLC9A3R1
STK10											SMARCD2
SUPT3H											SMARCE1
TAF1A											SOX13
TAF2											SPDEF
TAX1BP3											SPSB4
TGFBR2											SSBP2
TLE4											STK36
TLR1											SUV39H1
TLR3											TACR2
TLR6											TBK1
TMSB10											TBX22
TNFAIP3											TCEA3
TPM2											TESK1
TPM4											TFAP2A
TRIM28											TFAP2C
TRIM7											THRA
TRIO											THTPA
TRIP10											TMF1
UBE2E3											TNK1
UHRF2											TOB1
USP11											TP53RK
USP33											TRIM3
VCL											TRIM42
VEGFC											TRIM62
VIM											TRPS1
VRK2											TULP1
WASF2											TULP4
YBX1											UBE2Q1
ZBTB38											UBOX5
CDKL1											UHMK1
EYA3											USP27X
MAP3K14											USP38
STK17A											VAV3
BNC1											VIPR1
											WAS
											XBP1
											ZBTB16
											ZNF138
											ZNF142
											ZNF180
											ZNF217
											ZNF253
											ZNF396
											ZNF398
											ZNF500
											ZNF645
											ZNF92
											ZNRF2
											EPHB3
											ITPK1
											PLXNB1
											STK35
											EDN2
											SERTAD3
											CORO1B
