# Supplementary material for: Migration rather than proliferation transcriptomic signatures are strongly associated with breast cancer patient survival
Source: Sci Rep. 2019 Jul 29;9:10989. doi: 10.1038/s41598-019-47440-w (PMC6662662; doi:10.1038/s41598-019-47440-w)
Supplement: Supplementary file 4 — Supplementary Table S3 [file 41598_2019_47440_MOESM4_ESM.xlsx]

## Sheet: Table S3a
Migration model: genes from positive coefficients selected by CellToPhenotype predictors							The frequency value mentioned next to each gene is the number of times a gene has been selected for model training by LASSO (out of 50 iterations).
Gene name	Frequency
LAMA2	50
RTN4	48
KHSRP	42
SDPR	37
STAT5A	31
TAF2	19
COL13A1	9
ACTR2	6
B4GALT2	1
BZRAP1	1
CASP9	1
DACT3	1
GRAMD1C	1
KBTBD3	1
MAP2K7	1
NRXN2	1
PSD3	1
TMEM106B	1
TSPYL6	1

## Sheet: Table S3b
Migration model: genes from negative coefficients selected by CellToPhenotype predictors				selected by CellToPhenotype predictors				The frequency value mentioned next to each gene is the number of times a gene has been selected for model training by LASSO (out of 50 iterations).
Gene name	Frequency
CX3CR1	50
ATP6AP2	49
ATP6V0E2	48
MST1	45
SLC22A5	45
PLEKHH3	30
ATG4B	22
PDHA1	19
CD1C	14
SLC35A2	14
KIAA1161	13
C17ORF97	12
ZNF721	12
CARD9	6
LTBR	2
MRFAP1L1	2
RAI2	2
TAT	2
AMD1	1
C8ORF4	1
CCDC11	1
CSTB	1
EBP	1
FAM185A	1
GABBR2	1
GAPT	1
GLA	1
GSTK1	1
KCND2	1
KIF5C	1
KRT81	1
LRRN3	1
MXD3	1
NUB1	1
PPIL6	1
SNORA65	1
TACC3	1
TSPAN7	1
UBE2B	1
WDR45	1

## Sheet: Table S3c
Proliferation model: genes from positive coefficients selected by CellToPhenotype predictors				selected by CellToPhenotype predictors				The frequency value mentioned next to each gene is the number of times a gene has been selected for model training by LASSO (out of 50 iterations).
Gene name	Frequency
ARHGEF12	50
KHSRP	50
MRPL2	50
MTHFD1L	50
QSOX2	50
SNORD68	50
SCARA5	49
HDAC2	44
RPUSD3	44
CD300LG	42
RUNX1T1	39
E2F7	38
SIX1	38
PCDH17	37
MFAP4	36
STAT5B	35
FCER1A	34
MAP2K7	32
NT5DC2	29
CDON	26
NR2C2	26
USP10	22
IFT88	20
PDIA6	19
MAGEA6	17
RPS15	14
CWF19L2	13
NUTF2	12
ESM1	9
SNRPA	8
SPG20	1

## Sheet: Table S3d
Proliferation model: genes from negative coefficients selected by CellToPhenotype predictors					selected by CellToPhenotype predictors				The frequency value mentioned next to each gene is the number of times a gene has been selected for model training by LASSO (out of 50 iterations).
Gene name	Frequency
ABAT	50
ADCK2	50
GSTK1	50
MLPH	50
SUSD3	50
RLN2	49
CST6	47
DFNB59	47
GSK3B	44
KRCC1	42
NRIP1	34
RAI2	32
SEC14L2	32
SEMA3C	32
SLC9A2	30
TESK1	30
BAIAP2L1	29
GAPDH	28
TAPBPL	27
PNPLA4	24
SCNN1D	20
WDR60	20
HHAT	3
THNSL2	3
UFD1L	1

## Sheet: Table S3e
GSEA analysis using migration model genes (from positive coefficients) selected by CellToPhenotype predictors
Overlap Results
Collection(s):	C1, C2, C3, C4, C5, C6, C7, H
# overlaps shown:	6
# genesets in collections:	17786
# genes in comparison (n):	19
# genes in universe (N):	45956
Gene Set Name	# Genes in Gene Set (K)	Description	# Genes in Overlap (k)	k/K	p-value	FDR q-value
PID_RAC1_PATHWAY	54	RAC1 signaling pathway	3	0.0556	1.47e-06	0.0261
GO_SYNAPSE_PART	610	Any constituent part of a synapse, the junction between a nerve fiber of one neuron and another neuron or muscle fiber or glial cell.	5	0.0082	4.04e-06	0.0334
CHANDRAN_METASTASIS_DN	306	Genes down-regulated in metastatic tumors from the whole panel of patients with prostate cancer.	4	0.0131	6.9e-06	0.0334
CCAGGGG_MIR331	97	Genes having at least one occurence of the motif CCAGGGG in their 3' untranslated region. The motif represents putative target (that is, seed match) of human mature miRNA hsa-miR-331 (v7.1 miRBase).	3	0.0309	8.62e-06	0.0334
GGGTGGRR_PAX4_03	1294	Genes having at least one occurence of the highly conserved motif M56 GGGTGGRR sites. The motif matches transcription factor binding site V$PAX4_03 (v7.4 TRANSFAC).	6	0.0046	9.76e-06	0.0334
GO_SYNAPSE	754	The junction between a nerve fiber of one neuron and another neuron or muscle fiber or glial cell; the site of interneuronal communication. As the nerve fiber approaches the synapse it enlarges into a specialized structure, the presynaptic nerve ending, which contains mitochondria and synaptic vesicles. At the tip of the nerve ending is the presynaptic membrane; facing it, and separated from it b…	5	0.0066	1.13e-05	0.0334
Gene/Gene Set Overlap Matrix
Entrez Gene Id	Gene Symbol	Gene Description	PID_RAC1_PATHWAY	GO_SYNAPSE_PART	CHANDRAN_METASTASIS_DN	CCAGGGG_MIR331	GGGTGGRR_PAX4_03	GO_SYNAPSE
5609	MAP2K7	mitogen-activated protein kinase kinase 7	PID_RAC1_PATHWAY			CCAGGGG_MIR331	GGGTGGRR_PAX4_03
10097	ACTR2	ARP2 actin-related protein 2 homolog (yeast)	PID_RAC1_PATHWAY
6776	STAT5A	signal transducer and activator of transcription 5A	PID_RAC1_PATHWAY
23362	PSD3	pleckstrin and Sec7 domain containing 3		GO_SYNAPSE_PART	CHANDRAN_METASTASIS_DN			GO_SYNAPSE
9256	BZRAP1	benzodiazapine receptor (peripheral) associated protein 1		GO_SYNAPSE_PART		CCAGGGG_MIR331	GGGTGGRR_PAX4_03	GO_SYNAPSE
57142	RTN4	reticulon 4		GO_SYNAPSE_PART			GGGTGGRR_PAX4_03	GO_SYNAPSE
3908	LAMA2	laminin, alpha 2		GO_SYNAPSE_PART				GO_SYNAPSE
9379	NRXN2	neurexin 2		GO_SYNAPSE_PART				GO_SYNAPSE
1305	COL13A1	collagen, type XIII, alpha 1			CHANDRAN_METASTASIS_DN		GGGTGGRR_PAX4_03
54664	TMEM106B	transmembrane protein 106B			CHANDRAN_METASTASIS_DN
147906	DACT3	dapper, antagonist of beta-catenin, homolog 3 (Xenopus laevis)			CHANDRAN_METASTASIS_DN
8704	B4GALT2	UDP-Gal:betaGlcNAc beta 1,4- galactosyltransferase, polypeptide 2				CCAGGGG_MIR331	GGGTGGRR_PAX4_03
143879	KBTBD3	kelch repeat and BTB (POZ) domain containing 3					GGGTGGRR_PAX4_03
842	CASP9	caspase 9, apoptosis-related cysteine peptidase
8436	SDPR	serum deprivation response
8570	KHSRP	KH-type splicing regulatory protein
6873	TAF2	TAF2 RNA polymerase II, TATA box binding protein (TBP)-associated factor, 150kDa
54762	GRAMD1C	GRAM domain containing 1C
388951	TSPYL6	TSPY-like 6

## Sheet: Table S3f
GSEA analysis using migration model genes (from negative coefficients) selected by CellToPhenotype predictors
Overlap Results
Collection(s):	C1, C2, C3, C4, C5, C6, C7, H
# overlaps shown:	20
# genesets in collections:	17786
# genes in comparison (n):	40
# genes in universe (N):	45956
Gene Set Name	# Genes in Gene Set (K)	Description	# Genes in Overlap (k)	k/K	p-value	FDR q-value
BENPORATH_MYC_TARGETS_WITH_EBOX	230	Set 'Myc targets1': targets of c-Myc [GeneID=4609] identified by ChIP on chip in cultured cell lines, focusing on E-box-containing genes; high affinity bound subset	6	0.0261	4.9e-08	0.000872
GSE15330_WT_VS_IKAROS_KO_HSC_DN	200	Genes down-regulated in hematopoietic stem cells: wildtype versus IKZF1 [GeneID=10320] knockout.	5	0.025	8.63e-07	0.00551
BLALOCK_ALZHEIMERS_DISEASE_DN	1237	Genes down-regulated in brain from patients with Alzheimer's disease.	9	0.0073	9.29e-07	0.00551
GRAESSMANN_APOPTOSIS_BY_DOXORUBICIN_UP	1142	Genes up-regulated in ME-A cells (breast cancer) undergoing apoptosis in response to doxorubicin [PubChem=31703].	8	0.007	5.38e-06	0.0239
GO_CELL_ACTIVATION_INVOLVED_IN_IMMUNE_RESPONSE	139	A change in the morphology or behavior of a cell resulting from exposure to an activating factor such as a cellular or soluble ligand, leading to the initiation or perpetuation of an immune response.	4	0.0288	6.73e-06	0.0239
STEIN_ESRRA_TARGETS_UP	388	Genes up-regulated by ESRRA [GeneID=2101] only.	5	0.0129	2.16e-05	0.0325
REN_ALVEOLAR_RHABDOMYOSARCOMA_DN	408	Genes commonly down-regulated in human alveolar rhabdomyosarcoma (ARMS) and its mouse model overexpressing PAX3-FOXO1 [GeneID=5077;2308] fusion.	5	0.0123	2.74e-05	0.0325
GSE12845_IGD_NEG_BLOOD_VS_PRE_GC_TONSIL_BCELL_UP	200	Genes up-regulated in comparison of IgD- peripheral blood B cells versus pre-germinal center B cells.	4	0.02	2.81e-05	0.0325
GSE17301_CTRL_VS_48H_IFNA2_STIM_CD8_TCELL_DN	200	Genes down-regulated in CD8 T cells: control versus stimulated by IFNA2 [GeneID=3440].	4	0.02	2.81e-05	0.0325
GSE17721_0.5H_VS_12H_POLYIC_BMDC_UP	200	Genes up-regulated in comparison of dendritic cells (DC) stimulated with poly(I:C) (TLR3 agonist) at 0.5 h versus those stimulated at 4 h.	4	0.02	2.81e-05	0.0325
GSE22886_NAIVE_CD8_TCELL_VS_MEMORY_TCELL_UP	200	Genes up-regulated in comparison of naive CD8 T cells versus naive CD4 [GeneID=920] CD8 T cells.	4	0.02	2.81e-05	0.0325
GSE36392_EOSINOPHIL_VS_MAC_IL25_TREATED_LUNG_DN	200	Genes down-regulated in comparison of eosinophils treated with IL25 [GeneID=64806] versus macrophages treated with IL25 [GeneID=64806].	4	0.02	2.81e-05	0.0325
GSE41867_DAY8_EFFECTOR_VS_DAY30_EXHAUSTED_CD8_TCELL_LCMV_CLONE13_UP	200	Genes up-regulated in CD8 T cells during chronic infection with LCMV-Clone 13: effectors at day 8 versus exhausted at day 30.	4	0.02	2.81e-05	0.0325
GSE45382_UNTREATED_VS_TGFB_TREATED_MACROPHAGES_UP	200	Genes up-regulated in macrophages: untreated versus TGFB2 [GeneID=7042].	4	0.02	2.81e-05	0.0325
TGGAAA_NFAT_Q4_01	1896	Genes having at least one occurence of the highly conserved motif M55 TGGAAA sites. The motif matches transcription factor binding site V$NFAT_Q4_01 (v7.4 TRANSFAC).	9	0.0047	2.91e-05	0.0325
WANG_CISPLATIN_RESPONSE_AND_XPC_UP	202	Genes up-regulated in fibroblasts with defective XPC [GeneID=7508] in response to cisplatin [PubChem=2767].	4	0.0198	2.93e-05	0.0325
GNF2_DNM1	73	Neighborhood of DNM1	3	0.0411	3.64e-05	0.0374
RYTTCCTG_ETS2_B	1085	Genes having at least one occurence of the highly conserved motif M16 RYTTCCTG sites. The motif matches transcription factor binding site V$ETS2_B (v7.4 TRANSFAC).	7	0.0065	3.79e-05	0.0374
GO_IMMUNE_RESPONSE	1100	Any immune system process that functions in the calibrated response of an organism to a potential internal or invasive threat.	7	0.0064	4.13e-05	0.0387
CREIGHTON_ENDOCRINE_THERAPY_RESISTANCE_2	473	The 'group 2 set' of genes associated with acquired endocrine therapy resistance in breast tumors expressing ESR1 and ERBB2 [GeneID=2099;2064].	5	0.0106	5.53e-05	0.0492
Gene/Gene Set Overlap Matrix
Entrez Gene Id	Gene Symbol	Gene Description	BENPORATH_MYC_TARGETS_WITH_EBOX	GSE15330_WT_VS_IKAROS_KO_HSC_DN	BLALOCK_ALZHEIMERS_DISEASE_DN	GRAESSMANN_APOPTOSIS_BY_DOXORUBICIN_UP	GO_CELL_ACTIVATION_INVOLVED_IN_IMMUNE_RESPONSE	STEIN_ESRRA_TARGETS_UP	REN_ALVEOLAR_RHABDOMYOSARCOMA_DN	GSE12845_IGD_NEG_BLOOD_VS_PRE_GC_TONSIL_BCELL_UP	GSE17301_CTRL_VS_48H_IFNA2_STIM_CD8_TCELL_DN	GSE17721_0.5H_VS_12H_POLYIC_BMDC_UP	GSE22886_NAIVE_CD8_TCELL_VS_MEMORY_TCELL_UP	GSE36392_EOSINOPHIL_VS_MAC_IL25_TREATED_LUNG_DN	GSE41867_DAY8_EFFECTOR_VS_DAY30_EXHAUSTED_CD8_TCELL_LCMV_CLONE13_UP	GSE45382_UNTREATED_VS_TGFB_TREATED_MACROPHAGES_UP	TGGAAA_NFAT_Q4_01	WANG_CISPLATIN_RESPONSE_AND_XPC_UP	GNF2_DNM1	RYTTCCTG_ETS2_B	GO_IMMUNE_RESPONSE	CREIGHTON_ENDOCRINE_THERAPY_RESISTANCE_2
10682	EBP	emopamil binding protein (sterol isomerase)	BENPORATH_MYC_TARGETS_WITH_EBOX		BLALOCK_ALZHEIMERS_DISEASE_DN			STEIN_ESRRA_TARGETS_UP	REN_ALVEOLAR_RHABDOMYOSARCOMA_DN	GSE12845_IGD_NEG_BLOOD_VS_PRE_GC_TONSIL_BCELL_UP		GSE17721_0.5H_VS_12H_POLYIC_BMDC_UP			GSE41867_DAY8_EFFECTOR_VS_DAY30_EXHAUSTED_CD8_TCELL_LCMV_CLONE13_UP		TGGAAA_NFAT_Q4_01
5160	PDHA1	pyruvate dehydrogenase (lipoamide) alpha 1	BENPORATH_MYC_TARGETS_WITH_EBOX		BLALOCK_ALZHEIMERS_DISEASE_DN			STEIN_ESRRA_TARGETS_UP										WANG_CISPLATIN_RESPONSE_AND_XPC_UP
1476	CSTB	cystatin B (stefin B)	BENPORATH_MYC_TARGETS_WITH_EBOX			GRAESSMANN_APOPTOSIS_BY_DOXORUBICIN_UP			REN_ALVEOLAR_RHABDOMYOSARCOMA_DN							GSE45382_UNTREATED_VS_TGFB_TREATED_MACROPHAGES_UP
2717	GLA	galactosidase, alpha	BENPORATH_MYC_TARGETS_WITH_EBOX								GSE17301_CTRL_VS_48H_IFNA2_STIM_CD8_TCELL_DN						TGGAAA_NFAT_Q4_01
262	AMD1	adenosylmethionine decarboxylase 1	BENPORATH_MYC_TARGETS_WITH_EBOX														TGGAAA_NFAT_Q4_01			RYTTCCTG_ETS2_B
4485	MST1	macrophage stimulating 1 (hepatocyte growth factor-like)	BENPORATH_MYC_TARGETS_WITH_EBOX															WANG_CISPLATIN_RESPONSE_AND_XPC_UP				CREIGHTON_ENDOCRINE_THERAPY_RESISTANCE_2
10159	ATP6AP2	ATPase, H+ transporting, lysosomal accessory protein 2		GSE15330_WT_VS_IKAROS_KO_HSC_DN	BLALOCK_ALZHEIMERS_DISEASE_DN				REN_ALVEOLAR_RHABDOMYOSARCOMA_DN	GSE12845_IGD_NEG_BLOOD_VS_PRE_GC_TONSIL_BCELL_UP					GSE41867_DAY8_EFFECTOR_VS_DAY30_EXHAUSTED_CD8_TCELL_LCMV_CLONE13_UP
7320	UBE2B	ubiquitin-conjugating enzyme E2B		GSE15330_WT_VS_IKAROS_KO_HSC_DN	BLALOCK_ALZHEIMERS_DISEASE_DN												TGGAAA_NFAT_Q4_01			RYTTCCTG_ETS2_B
3800	KIF5C	kinesin family member 5C		GSE15330_WT_VS_IKAROS_KO_HSC_DN	BLALOCK_ALZHEIMERS_DISEASE_DN														GNF2_DNM1
83463	MXD3	MAX dimerization protein 3		GSE15330_WT_VS_IKAROS_KO_HSC_DN		GRAESSMANN_APOPTOSIS_BY_DOXORUBICIN_UP					GSE17301_CTRL_VS_48H_IFNA2_STIM_CD8_TCELL_DN							WANG_CISPLATIN_RESPONSE_AND_XPC_UP
373156	GSTK1	glutathione S-transferase kappa 1		GSE15330_WT_VS_IKAROS_KO_HSC_DN				STEIN_ESRRA_TARGETS_UP				GSE17721_0.5H_VS_12H_POLYIC_BMDC_UP		GSE36392_EOSINOPHIL_VS_MAC_IL25_TREATED_LUNG_DN
7102	TSPAN7	tetraspanin 7			BLALOCK_ALZHEIMERS_DISEASE_DN	GRAESSMANN_APOPTOSIS_BY_DOXORUBICIN_UP													GNF2_DNM1
54674	LRRN3	leucine rich repeat neuronal 3			BLALOCK_ALZHEIMERS_DISEASE_DN								GSE22886_NAIVE_CD8_TCELL_VS_MEMORY_TCELL_UP				TGGAAA_NFAT_Q4_01
9568	GABBR2	gamma-aminobutyric acid (GABA) B receptor, 2			BLALOCK_ALZHEIMERS_DISEASE_DN														GNF2_DNM1
3751	KCND2	potassium voltage-gated channel, Shal-related subfamily, member 2			BLALOCK_ALZHEIMERS_DISEASE_DN
56892	C8orf4	chromosome 8 open reading frame 4				GRAESSMANN_APOPTOSIS_BY_DOXORUBICIN_UP	GO_CELL_ACTIVATION_INVOLVED_IN_IMMUNE_RESPONSE														GO_IMMUNE_RESPONSE
11152	WDR45	WD repeat domain 45				GRAESSMANN_APOPTOSIS_BY_DOXORUBICIN_UP		STEIN_ESRRA_TARGETS_UP	REN_ALVEOLAR_RHABDOMYOSARCOMA_DN	GSE12845_IGD_NEG_BLOOD_VS_PRE_GC_TONSIL_BCELL_UP		GSE17721_0.5H_VS_12H_POLYIC_BMDC_UP		GSE36392_EOSINOPHIL_VS_MAC_IL25_TREATED_LUNG_DN
155066	ATP6V0E2	ATPase, H+ transporting V0 subunit e2				GRAESSMANN_APOPTOSIS_BY_DOXORUBICIN_UP		STEIN_ESRRA_TARGETS_UP		GSE12845_IGD_NEG_BLOOD_VS_PRE_GC_TONSIL_BCELL_UP				GSE36392_EOSINOPHIL_VS_MAC_IL25_TREATED_LUNG_DN		GSE45382_UNTREATED_VS_TGFB_TREATED_MACROPHAGES_UP
10460	TACC3	transforming, acidic coiled-coil containing protein 3				GRAESSMANN_APOPTOSIS_BY_DOXORUBICIN_UP								GSE36392_EOSINOPHIL_VS_MAC_IL25_TREATED_LUNG_DN
51667	NUB1	negative regulator of ubiquitin-like proteins 1				GRAESSMANN_APOPTOSIS_BY_DOXORUBICIN_UP															GO_IMMUNE_RESPONSE	CREIGHTON_ENDOCRINE_THERAPY_RESISTANCE_2
911	CD1C	CD1c molecule					GO_CELL_ACTIVATION_INVOLVED_IN_IMMUNE_RESPONSE				GSE17301_CTRL_VS_48H_IFNA2_STIM_CD8_TCELL_DN					GSE45382_UNTREATED_VS_TGFB_TREATED_MACROPHAGES_UP					GO_IMMUNE_RESPONSE
1524	CX3CR1	chemokine (C-X3-C motif) receptor 1					GO_CELL_ACTIVATION_INVOLVED_IN_IMMUNE_RESPONSE						GSE22886_NAIVE_CD8_TCELL_VS_MEMORY_TCELL_UP					WANG_CISPLATIN_RESPONSE_AND_XPC_UP		RYTTCCTG_ETS2_B	GO_IMMUNE_RESPONSE
202309	GAPT	GRB2-binding adaptor protein, transmembrane					GO_CELL_ACTIVATION_INVOLVED_IN_IMMUNE_RESPONSE										TGGAAA_NFAT_Q4_01			RYTTCCTG_ETS2_B	GO_IMMUNE_RESPONSE
7355	SLC35A2	solute carrier family 35 (UDP-galactose transporter), member A2							REN_ALVEOLAR_RHABDOMYOSARCOMA_DN						GSE41867_DAY8_EFFECTOR_VS_DAY30_EXHAUSTED_CD8_TCELL_LCMV_CLONE13_UP		TGGAAA_NFAT_Q4_01
23192	ATG4B	ATG4 autophagy related 4 homolog B (S. cerevisiae)									GSE17301_CTRL_VS_48H_IFNA2_STIM_CD8_TCELL_DN
4055	LTBR	lymphotoxin beta receptor (TNFR superfamily, member 3)										GSE17721_0.5H_VS_12H_POLYIC_BMDC_UP								RYTTCCTG_ETS2_B	GO_IMMUNE_RESPONSE
64170	CARD9	caspase recruitment domain family, member 9											GSE22886_NAIVE_CD8_TCELL_VS_MEMORY_TCELL_UP			GSE45382_UNTREATED_VS_TGFB_TREATED_MACROPHAGES_UP				RYTTCCTG_ETS2_B	GO_IMMUNE_RESPONSE
170960	ZNF721	zinc finger protein 721											GSE22886_NAIVE_CD8_TCELL_VS_MEMORY_TCELL_UP
79990	PLEKHH3	pleckstrin homology domain containing, family H (with MyTH4 domain) member 3													GSE41867_DAY8_EFFECTOR_VS_DAY30_EXHAUSTED_CD8_TCELL_LCMV_CLONE13_UP
220136	CCDC11	coiled-coil domain containing 11															TGGAAA_NFAT_Q4_01			RYTTCCTG_ETS2_B		CREIGHTON_ENDOCRINE_THERAPY_RESISTANCE_2
10742	RAI2	retinoic acid induced 2															TGGAAA_NFAT_Q4_01
400566	C17orf97	chromosome 17 open reading frame 97																				CREIGHTON_ENDOCRINE_THERAPY_RESISTANCE_2
285755	PPIL6	peptidylprolyl isomerase (cyclophilin)-like 6																				CREIGHTON_ENDOCRINE_THERAPY_RESISTANCE_2
6584	SLC22A5	solute carrier family 22 (organic cation/carnitine transporter), member 5
6898	TAT	tyrosine aminotransferase
222234	FAM185A	family with sequence similarity 185, member A
3887	KRT81	keratin 81
114932	MRFAP1L1	Morf4 family associated protein 1-like 1
57462	KIAA1161	KIAA1161
26783	SNORA65	small nucleolar RNA, H/ACA box 65

## Sheet: Table S3g
GSEA analysis using proliferation model genes (from positive coefficients) selected by CellToPhenotype predictors
Overlap Results
Collection(s):	C1, C2, C3, C4, C5, C6, C7, H
# overlaps shown:	41
# genesets in collections:	17786
# genes in comparison (n):	31
# genes in universe (N):	45956
Gene Set Name	# Genes in Gene Set (K)	Description	# Genes in Overlap (k)	k/K	p-value	FDR q-value
BROWNE_HCMV_INFECTION_1HR_DN	222	Genes down-regulated in primary fibroblast cell culture after infection with HCMV (AD169 strain) at 1 h time point that were not down-regulated at the previous time point, 30 min.	5	0.0225	3.86e-07	0.00445
HNF6_Q6	234	Genes having at least one occurence of the transcription factor binding site V$HNF6_Q6 (v7.4 TRANSFAC) in the regions spanning up to 4 kb around their transcription starting sites.	5	0.0214	5e-07	0.00445
MORF_DNMT1	117	Neighborhood of DNMT1	4	0.0342	1.19e-06	0.00706
MORF_PPP1CC	164	Neighborhood of PPP1CC	4	0.0244	4.56e-06	0.0163
YAGI_AML_WITH_T_8_21_TRANSLOCATION	368	Genes specifically expressed in samples from patients with pediatric AML (acute myeloid leukemia ) bearing t(8;21) translocation.	5	0.0136	4.59e-06	0.0163
SOTIRIOU_BREAST_CANCER_GRADE_1_VS_3_DN	52	Down-regulated genes whose expression correlated with histologic grade of invasive breast cancer tumors: comparison of grade 1 vs grade 3.	3	0.0577	6.01e-06	0.0177
GO_CELLULAR_RESPONSE_TO_STRESS	1565	Any process that results in a change in state or activity of a cell (in terms of movement, secretion, enzyme production, gene expression, etc.) as a result of a stimulus indicating the organism is under stress. The stress is usually, but not necessarily, exogenous (e.g. temperature, humidity, ionizing radiation).	8	0.0051	6.96e-06	0.0177
GATTGGY_NFY_Q6_01	1160	Genes having at least one occurence of the highly conserved motif M5 GATTGGY sites. The motif matches transcription factor binding site V$NFY_Q6_01 (v7.4 TRANSFAC).	7	0.006	9.92e-06	0.0187
GSE41867_DAY8_EFFECTOR_VS_DAY30_MEMORY_CD8_TCELL_LCMV_ARMSTRONG_UP	200	Genes up-regulated in CD8 T cells, acute infection with LCMV-Armstrong: effectors at day 8 versus memory at day 30.	4	0.02	9.99e-06	0.0187
GO_POLY_A_RNA_BINDING	1170	Interacting non-covalently with a poly(A) RNA, a RNA molecule which has a tail of adenine bases.	7	0.006	1.05e-05	0.0187
TGAATGT_MIR181A_MIR181B_MIR181C_MIR181D	484	Genes having at least one occurence of the motif TGAATGT in their 3' untranslated region. The motif represents putative target (that is, seed match) of human mature miRNAs hsa-miR-181a, hsa-miR-181b, hsa-miR-181c and hsa-miR-181d (v7.1 miRBase).	5	0.0103	1.72e-05	0.0249
GRAESSMANN_APOPTOSIS_BY_DOXORUBICIN_DN	1781	Genes down-regulated in ME-A cells (breast cancer) undergoing apoptosis in response to doxorubicin [PubChem=31703].	8	0.0045	1.78e-05	0.0249
CDPCR3HD_01	236	Genes having at least one occurence of the transcription factor binding site V$CDPCR3HD_01 (v7.4 TRANSFAC) in the regions spanning up to 4 kb around their transcription starting sites.	4	0.0169	1.91e-05	0.0249
GO_POSITIVE_REGULATION_OF_BIOSYNTHETIC_PROCESS	1805	Any process that activates or increases the frequency, rate or extent of the chemical reactions and pathways resulting in the formation of substances.	8	0.0044	1.96e-05	0.0249
BONOME_OVARIAN_CANCER_SURVIVAL_SUBOPTIMAL_DEBULKING	510	Genes whose expression in suboptimally debulked ovarian tumors is associated with survival prognosis.	5	0.0098	2.21e-05	0.0262
LEE_BMP2_TARGETS_DN	882	Genes down-regulated in uterus upon knockout of BMP2 [GeneID=650].	6	0.0068	2.4e-05	0.0267
SANA_RESPONSE_TO_IFNG_DN	85	Genes down-regulated in five primary endothelial cell types (lung, aortic, iliac, dermal, and colon) by IFNG [GeneID=3458].	3	0.0353	2.64e-05	0.0277
GO_RESPONSE_TO_HEAT	89	Any process that results in a change in state or activity of a cell or an organism (in terms of movement, secretion, enzyme production, gene expression, etc.) as a result of a heat stimulus, a temperature stimulus above the optimal temperature for that organism.	3	0.0337	3.03e-05	0.0291
EFC_Q6	268	Genes having at least one occurence of the transcription factor binding site V$EFC_Q6 (v7.4 TRANSFAC) in the regions spanning up to 4 kb around their transcription starting sites.	4	0.0149	3.14e-05	0.0291
MORF_BUB3	276	Neighborhood of BUB3	4	0.0145	3.52e-05	0.0291
CTTTGT_LEF1_Q2	1972	Genes having at least one occurence of the highly conserved motif M13 CTTTGT sites. The motif matches transcription factor binding site V$LEF1_Q2 (v7.4 TRANSFAC).	8	0.0041	3.69e-05	0.0291
GO_ANATOMICAL_STRUCTURE_FORMATION_INVOLVED_IN_MORPHOGENESIS	957	The developmental process pertaining to the initial formation of an anatomical structure from unspecified parts. This process begins with the specific processes that contribute to the appearance of the discrete structure and ends when the structural rudiment is recognizable. An anatomical structure is any biological entity that occupies space and is distinguished from its surroundings. Anatomical…	6	0.0063	3.79e-05	0.0291
GGATTA_PITX2_Q2	587	Genes having at least one occurence of the highly conserved motif M93 GGATTA sites. The motif matches transcription factor binding site V$PITX2_Q2 (v7.4 TRANSFAC).	5	0.0085	4.32e-05	0.0291
TGATTTRY_GFI1_01	294	Genes having at least one occurence of the highly conserved motif M94 TGATTTRY sites. The motif matches transcription factor binding site V$GFI1_01 (v7.4 TRANSFAC).	4	0.0136	4.51e-05	0.0291
MORF_RRM1	102	Neighborhood of RRM1	3	0.0294	4.56e-05	0.0291
GO_ECTODERMAL_PLACODE_DEVELOPMENT	15	The progression of an ectodermal placode over time from its initial formation until its mature state. An ectodermal placode is a thickening of the ectoderm that is the primordium of many structures derived from the ectoderm.	2	0.1333	4.6e-05	0.0291
GO_STRESS_ACTIVATED_PROTEIN_KINASE_SIGNALING_CASCADE	103	A series of molecular signals in which a stress-activated protein kinase (SAPK) cascade relays one or more of the signals.	3	0.0291	4.7e-05	0.0291
GO_POSITIVE_REGULATION_OF_TRANSCRIPTION_FROM_RNA_POLYMERASE_II_PROMOTER	1004	Any process that activates or increases the frequency, rate or extent of transcription from an RNA polymerase II promoter.	6	0.006	4.94e-05	0.0291
GO_REGULATION_OF_CELL_DIFFERENTIATION	1492	Any process that modulates the frequency, rate or extent of cell differentiation, the process in which relatively unspecialized cells acquire specialized structural and functional features.	7	0.0047	4.97e-05	0.0291
TTGTTT_FOXO4_01	2061	Genes having at least one occurence of the highly conserved motif M60 TTGTTT sites. The motif matches transcription factor binding site V$FOXO4_01 (v7.4 TRANSFAC).	8	0.0039	5.04e-05	0.0291
MORF_GNB1	303	Neighborhood of GNB1	4	0.0132	5.07e-05	0.0291
GO_TISSUE_DEVELOPMENT	1518	The process whose specific outcome is the progression of a tissue over time, from its formation to the mature structure.	7	0.0046	5.55e-05	0.0308
YGCGYRCGC_UNKNOWN	319	Genes having at least one occurence of the highly conserved motif M30 YGCGYRCGC in the region spanning up to 4 kb around their transcription start sites. The motif does not match any known transcription factor binding site (v7.4 TRANSFAC).	4	0.0125	6.18e-05	0.0333
GO_INTRACELLULAR_SIGNAL_TRANSDUCTION	1572	The process in which a signal is passed on to downstream components within the cell, which become activated themselves to further propagate the signal and finally trigger a change in the function or state of the cell.	7	0.0045	6.91e-05	0.0361
GO_RNA_BINDING	1598	Interacting selectively and non-covalently with an RNA molecule or a portion thereof.	7	0.0044	7.66e-05	0.0389
GO_TONGUE_DEVELOPMENT	20	The process whose specific outcome is the progression of the tongue over time, from its formation to the mature structure. The tongue is the movable, muscular organ on the floor of the mouth of most vertebrates, in many other mammals is the principal organ of taste, aids in the prehension of food, in swallowing, and in modifying the voice as in speech.	2	0.1	8.3e-05	0.0402
MORF_RAD23A	345	Neighborhood of RAD23A	4	0.0116	8.37e-05	0.0402
GO_INTRAMOLECULAR_OXIDOREDUCTASE_ACTIVITY_TRANSPOSING_S_S_BONDS	22	Catalysis of an oxidation-reduction (redox) reaction in which the hydrogen donor and acceptor are the same molecule, one or more sulfur-sulfur bonds in the molecule are rearranged, and no oxidized product appears.	2	0.0909	0.000101	0.046
GO_POSITIVE_REGULATION_OF_MYOBLAST_DIFFERENTIATION	22	Any process that activates or increases the frequency, rate or extent of myoblast differentiation. A myoblast is a mononucleate cell type that, by fusion with other myoblasts, gives rise to the myotubes that eventually develop into skeletal muscle fibers.	2	0.0909	0.000101	0.046
GSE13522_CTRL_VS_T_CRUZI_Y_STRAIN_INF_SKIN_IFNG_KO_DN	135	Genes down-regulated in skin from INFG [GeneID=3458] knockout mice after injection of: control versus Trypanosoma cruzi (strain Y).	3	0.0222	0.000105	0.0467
GO_IMMUNOGLOBULIN_BINDING	23	Interacting selectively and non-covalently with an immunoglobulin.	2	0.087	0.00011	0.0479
Gene/Gene Set Overlap Matrix
Entrez Gene Id	Gene Symbol	Gene Description	BROWNE_HCMV_INFECTION_1HR_DN	HNF6_Q6	MORF_DNMT1	MORF_PPP1CC	YAGI_AML_WITH_T_8_21_TRANSLOCATION	SOTIRIOU_BREAST_CANCER_GRADE_1_VS_3_DN	GO_CELLULAR_RESPONSE_TO_STRESS	GATTGGY_NFY_Q6_01	GSE41867_DAY8_EFFECTOR_VS_DAY30_MEMORY_CD8_TCELL_LCMV_ARMSTRONG_UP	GO_POLY_A_RNA_BINDING	TGAATGT_MIR181A_MIR181B_MIR181C_MIR181D	GRAESSMANN_APOPTOSIS_BY_DOXORUBICIN_DN	CDPCR3HD_01	GO_POSITIVE_REGULATION_OF_BIOSYNTHETIC_PROCESS	BONOME_OVARIAN_CANCER_SURVIVAL_SUBOPTIMAL_DEBULKING	LEE_BMP2_TARGETS_DN	SANA_RESPONSE_TO_IFNG_DN	GO_RESPONSE_TO_HEAT	EFC_Q6	MORF_BUB3	CTTTGT_LEF1_Q2	GO_ANATOMICAL_STRUCTURE_FORMATION_INVOLVED_IN_MORPHOGENESIS	GGATTA_PITX2_Q2	TGATTTRY_GFI1_01	MORF_RRM1	GO_ECTODERMAL_PLACODE_DEVELOPMENT	GO_STRESS_ACTIVATED_PROTEIN_KINASE_SIGNALING_CASCADE	GO_POSITIVE_REGULATION_OF_TRANSCRIPTION_FROM_RNA_POLYMERASE_II_PROMOTER	GO_REGULATION_OF_CELL_DIFFERENTIATION	TTGTTT_FOXO4_01	MORF_GNB1	GO_TISSUE_DEVELOPMENT	YGCGYRCGC_UNKNOWN	GO_INTRACELLULAR_SIGNAL_TRANSDUCTION	GO_RNA_BINDING	GO_TONGUE_DEVELOPMENT	MORF_RAD23A	GO_INTRAMOLECULAR_OXIDOREDUCTASE_ACTIVITY_TRANSPOSING_S_S_BONDS	GO_POSITIVE_REGULATION_OF_MYOBLAST_DIFFERENTIATION	GSE13522_CTRL_VS_T_CRUZI_Y_STRAIN_INF_SKIN_IFNG_KO_DN	GO_IMMUNOGLOBULIN_BINDING
23365	ARHGEF12	Rho guanine nucleotide exchange factor (GEF) 12	BROWNE_HCMV_INFECTION_1HR_DN	HNF6_Q6				SOTIRIOU_BREAST_CANCER_GRADE_1_VS_3_DN						GRAESSMANN_APOPTOSIS_BY_DOXORUBICIN_DN																						GO_INTRACELLULAR_SIGNAL_TRANSDUCTION
6495	SIX1	SIX homeobox 1	BROWNE_HCMV_INFECTION_1HR_DN	HNF6_Q6						GATTGGY_NFY_Q6_01					CDPCR3HD_01	GO_POSITIVE_REGULATION_OF_BIOSYNTHETIC_PROCESS	BONOME_OVARIAN_CANCER_SURVIVAL_SUBOPTIMAL_DEBULKING				EFC_Q6		CTTTGT_LEF1_Q2	GO_ANATOMICAL_STRUCTURE_FORMATION_INVOLVED_IN_MORPHOGENESIS	GGATTA_PITX2_Q2	TGATTTRY_GFI1_01		GO_ECTODERMAL_PLACODE_DEVELOPMENT		GO_POSITIVE_REGULATION_OF_TRANSCRIPTION_FROM_RNA_POLYMERASE_II_PROMOTER	GO_REGULATION_OF_CELL_DIFFERENTIATION	TTGTTT_FOXO4_01		GO_TISSUE_DEVELOPMENT	YGCGYRCGC_UNKNOWN			GO_TONGUE_DEVELOPMENT
11082	ESM1	endothelial cell-specific molecule 1	BROWNE_HCMV_INFECTION_1HR_DN	HNF6_Q6									TGAATGT_MIR181A_MIR181B_MIR181C_MIR181D		CDPCR3HD_01				SANA_RESPONSE_TO_IFNG_DN				CTTTGT_LEF1_Q2	GO_ANATOMICAL_STRUCTURE_FORMATION_INVOLVED_IN_MORPHOGENESIS	GGATTA_PITX2_Q2							TTGTTT_FOXO4_01
862	RUNX1T1	runt-related transcription factor 1; translocated to, 1 (cyclin D-related)	BROWNE_HCMV_INFECTION_1HR_DN				YAGI_AML_WITH_T_8_21_TRANSLOCATION								CDPCR3HD_01		BONOME_OVARIAN_CANCER_SURVIVAL_SUBOPTIMAL_DEBULKING				EFC_Q6		CTTTGT_LEF1_Q2		GGATTA_PITX2_Q2	TGATTTRY_GFI1_01					GO_REGULATION_OF_CELL_DIFFERENTIATION	TTGTTT_FOXO4_01			YGCGYRCGC_UNKNOWN							GSE13522_CTRL_VS_T_CRUZI_Y_STRAIN_INF_SKIN_IFNG_KO_DN
8100	IFT88	intraflagellar transport 88 homolog (Chlamydomonas)	BROWNE_HCMV_INFECTION_1HR_DN					SOTIRIOU_BREAST_CANCER_GRADE_1_VS_3_DN
7182	NR2C2	nuclear receptor subfamily 2, group C, member 2		HNF6_Q6					GO_CELLULAR_RESPONSE_TO_STRESS	GATTGGY_NFY_Q6_01			TGAATGT_MIR181A_MIR181B_MIR181C_MIR181D	GRAESSMANN_APOPTOSIS_BY_DOXORUBICIN_DN		GO_POSITIVE_REGULATION_OF_BIOSYNTHETIC_PROCESS													GO_STRESS_ACTIVATED_PROTEIN_KINASE_SIGNALING_CASCADE	GO_POSITIVE_REGULATION_OF_TRANSCRIPTION_FROM_RNA_POLYMERASE_II_PROMOTER	GO_REGULATION_OF_CELL_DIFFERENTIATION	TTGTTT_FOXO4_01			YGCGYRCGC_UNKNOWN	GO_INTRACELLULAR_SIGNAL_TRANSDUCTION					GO_POSITIVE_REGULATION_OF_MYOBLAST_DIFFERENTIATION
27253	PCDH17	protocadherin 17		HNF6_Q6						GATTGGY_NFY_Q6_01							BONOME_OVARIAN_CANCER_SURVIVAL_SUBOPTIMAL_DEBULKING				EFC_Q6		CTTTGT_LEF1_Q2									TTGTTT_FOXO4_01
3066	HDAC2	histone deacetylase 2			MORF_DNMT1	MORF_PPP1CC			GO_CELLULAR_RESPONSE_TO_STRESS		GSE41867_DAY8_EFFECTOR_VS_DAY30_MEMORY_CD8_TCELL_LCMV_ARMSTRONG_UP	GO_POLY_A_RNA_BINDING				GO_POSITIVE_REGULATION_OF_BIOSYNTHETIC_PROCESS		LEE_BMP2_TARGETS_DN	SANA_RESPONSE_TO_IFNG_DN	GO_RESPONSE_TO_HEAT		MORF_BUB3	CTTTGT_LEF1_Q2	GO_ANATOMICAL_STRUCTURE_FORMATION_INVOLVED_IN_MORPHOGENESIS			MORF_RRM1	GO_ECTODERMAL_PLACODE_DEVELOPMENT		GO_POSITIVE_REGULATION_OF_TRANSCRIPTION_FROM_RNA_POLYMERASE_II_PROMOTER	GO_REGULATION_OF_CELL_DIFFERENTIATION		MORF_GNB1	GO_TISSUE_DEVELOPMENT			GO_RNA_BINDING	GO_TONGUE_DEVELOPMENT	MORF_RAD23A
10130	PDIA6	protein disulfide isomerase family A, member 6			MORF_DNMT1	MORF_PPP1CC			GO_CELLULAR_RESPONSE_TO_STRESS				TGAATGT_MIR181A_MIR181B_MIR181C_MIR181D									MORF_BUB3											MORF_GNB1						MORF_RAD23A	GO_INTRAMOLECULAR_OXIDOREDUCTASE_ACTIVITY_TRANSPOSING_S_S_BONDS
8570	KHSRP	KH-type splicing regulatory protein			MORF_DNMT1	MORF_PPP1CC				GATTGGY_NFY_Q6_01	GSE41867_DAY8_EFFECTOR_VS_DAY30_MEMORY_CD8_TCELL_LCMV_ARMSTRONG_UP	GO_POLY_A_RNA_BINDING										MORF_BUB3			GGATTA_PITX2_Q2		MORF_RRM1						MORF_GNB1				GO_RNA_BINDING		MORF_RAD23A
6626	SNRPA	small nuclear ribonucleoprotein polypeptide A			MORF_DNMT1	MORF_PPP1CC				GATTGGY_NFY_Q6_01		GO_POLY_A_RNA_BINDING		GRAESSMANN_APOPTOSIS_BY_DOXORUBICIN_DN								MORF_BUB3	CTTTGT_LEF1_Q2				MORF_RRM1						MORF_GNB1				GO_RNA_BINDING		MORF_RAD23A
6777	STAT5B	signal transducer and activator of transcription 5B					YAGI_AML_WITH_T_8_21_TRANSLOCATION	SOTIRIOU_BREAST_CANCER_GRADE_1_VS_3_DN						GRAESSMANN_APOPTOSIS_BY_DOXORUBICIN_DN	CDPCR3HD_01	GO_POSITIVE_REGULATION_OF_BIOSYNTHETIC_PROCESS	BONOME_OVARIAN_CANCER_SURVIVAL_SUBOPTIMAL_DEBULKING				EFC_Q6		CTTTGT_LEF1_Q2		GGATTA_PITX2_Q2					GO_POSITIVE_REGULATION_OF_TRANSCRIPTION_FROM_RNA_POLYMERASE_II_PROMOTER	GO_REGULATION_OF_CELL_DIFFERENTIATION	TTGTTT_FOXO4_01		GO_TISSUE_DEVELOPMENT		GO_INTRACELLULAR_SIGNAL_TRANSDUCTION
9100	USP10	ubiquitin specific peptidase 10					YAGI_AML_WITH_T_8_21_TRANSLOCATION		GO_CELLULAR_RESPONSE_TO_STRESS			GO_POLY_A_RNA_BINDING						LEE_BMP2_TARGETS_DN																		GO_INTRACELLULAR_SIGNAL_TRANSDUCTION	GO_RNA_BINDING
23111	SPG20	spastic paraplegia 20 (Troyer syndrome)					YAGI_AML_WITH_T_8_21_TRANSLOCATION				GSE41867_DAY8_EFFECTOR_VS_DAY30_MEMORY_CD8_TCELL_LCMV_ARMSTRONG_UP			GRAESSMANN_APOPTOSIS_BY_DOXORUBICIN_DN			BONOME_OVARIAN_CANCER_SURVIVAL_SUBOPTIMAL_DEBULKING														GO_REGULATION_OF_CELL_DIFFERENTIATION			GO_TISSUE_DEVELOPMENT
4239	MFAP4	microfibrillar-associated protein 4					YAGI_AML_WITH_T_8_21_TRANSLOCATION
144455	E2F7	E2F transcription factor 7							GO_CELLULAR_RESPONSE_TO_STRESS				TGAATGT_MIR181A_MIR181B_MIR181C_MIR181D			GO_POSITIVE_REGULATION_OF_BIOSYNTHETIC_PROCESS		LEE_BMP2_TARGETS_DN						GO_ANATOMICAL_STRUCTURE_FORMATION_INVOLVED_IN_MORPHOGENESIS						GO_POSITIVE_REGULATION_OF_TRANSCRIPTION_FROM_RNA_POLYMERASE_II_PROMOTER				GO_TISSUE_DEVELOPMENT		GO_INTRACELLULAR_SIGNAL_TRANSDUCTION
5609	MAP2K7	mitogen-activated protein kinase kinase 7							GO_CELLULAR_RESPONSE_TO_STRESS					GRAESSMANN_APOPTOSIS_BY_DOXORUBICIN_DN		GO_POSITIVE_REGULATION_OF_BIOSYNTHETIC_PROCESS				GO_RESPONSE_TO_HEAT						TGATTTRY_GFI1_01			GO_STRESS_ACTIVATED_PROTEIN_KINASE_SIGNALING_CASCADE							GO_INTRACELLULAR_SIGNAL_TRANSDUCTION
286133	SCARA5	scavenger receptor class A, member 5 (putative)							GO_CELLULAR_RESPONSE_TO_STRESS					GRAESSMANN_APOPTOSIS_BY_DOXORUBICIN_DN						GO_RESPONSE_TO_HEAT
2205	FCER1A	Fc fragment of IgE, high affinity I, receptor for; alpha polypeptide							GO_CELLULAR_RESPONSE_TO_STRESS							GO_POSITIVE_REGULATION_OF_BIOSYNTHETIC_PROCESS													GO_STRESS_ACTIVATED_PROTEIN_KINASE_SIGNALING_CASCADE							GO_INTRACELLULAR_SIGNAL_TRANSDUCTION							GO_IMMUNOGLOBULIN_BINDING
51069	MRPL2	mitochondrial ribosomal protein L2								GATTGGY_NFY_Q6_01		GO_POLY_A_RNA_BINDING																				TTGTTT_FOXO4_01					GO_RNA_BINDING
64943	NT5DC2	5'-nucleotidase domain containing 2								GATTGGY_NFY_Q6_01									SANA_RESPONSE_TO_IFNG_DN
285367	RPUSD3	RNA pseudouridylate synthase domain containing 3									GSE41867_DAY8_EFFECTOR_VS_DAY30_MEMORY_CD8_TCELL_LCMV_ARMSTRONG_UP	GO_POLY_A_RNA_BINDING																									GO_RNA_BINDING
6209	RPS15	ribosomal protein S15										GO_POLY_A_RNA_BINDING																									GO_RNA_BINDING
50937	CDON	Cdon homolog (mouse)											TGAATGT_MIR181A_MIR181B_MIR181C_MIR181D			GO_POSITIVE_REGULATION_OF_BIOSYNTHETIC_PROCESS							CTTTGT_LEF1_Q2	GO_ANATOMICAL_STRUCTURE_FORMATION_INVOLVED_IN_MORPHOGENESIS		TGATTTRY_GFI1_01				GO_POSITIVE_REGULATION_OF_TRANSCRIPTION_FROM_RNA_POLYMERASE_II_PROMOTER	GO_REGULATION_OF_CELL_DIFFERENTIATION			GO_TISSUE_DEVELOPMENT	YGCGYRCGC_UNKNOWN						GO_POSITIVE_REGULATION_OF_MYOBLAST_DIFFERENTIATION
10204	NUTF2	nuclear transport factor 2												GRAESSMANN_APOPTOSIS_BY_DOXORUBICIN_DN				LEE_BMP2_TARGETS_DN																								GSE13522_CTRL_VS_T_CRUZI_Y_STRAIN_INF_SKIN_IFNG_KO_DN
25902	MTHFD1L	methylenetetrahydrofolate dehydrogenase (NADP+ dependent) 1-like																LEE_BMP2_TARGETS_DN						GO_ANATOMICAL_STRUCTURE_FORMATION_INVOLVED_IN_MORPHOGENESIS										GO_TISSUE_DEVELOPMENT
169714	QSOX2	quiescin Q6 sulfhydryl oxidase 2																LEE_BMP2_TARGETS_DN																						GO_INTRAMOLECULAR_OXIDOREDUCTASE_ACTIVITY_TRANSPOSING_S_S_BONDS		GSE13522_CTRL_VS_T_CRUZI_Y_STRAIN_INF_SKIN_IFNG_KO_DN
143884	CWF19L2	CWF19-like 2, cell cycle control (S. pombe)																														TTGTTT_FOXO4_01
146894	CD300LG	CD300 molecule-like family member g																																									GO_IMMUNOGLOBULIN_BINDING
4105	MAGEA6	melanoma antigen family A, 6
606500	SNORD68	small nucleolar RNA, C/D box 68

## Sheet: Table S3h
GSEA analysis using proliferation model genes (from negative coefficients) selected by CellToPhenotype predictors
Overlap Results
Collection(s):	C1, C2, C3, C4, C5, C6, C7, H
# overlaps shown:	12
# genesets in collections:	17786
# genes in comparison (n):	25
# genes in universe (N):	45956
Gene Set Name	# Genes in Gene Set (K)	Description	# Genes in Overlap (k)	k/K	p-value	FDR q-value
SMID_BREAST_CANCER_BASAL_DN	701	Genes down-regulated in basal subtype of breast cancer samples.	7	0.01	7.06e-08	0.00126
DOANE_BREAST_CANCER_ESR1_UP	112	Genes up-regulated in breast cancer samples positive for ESR1 [GeneID=2099] compared to the ESR1 negative tumors.	4	0.0357	4.06e-07	0.00361
VANTVEER_BREAST_CANCER_ESR1_UP	167	Up-regulated genes from the optimal set of 550 markers discriminating breast cancer samples by ESR1 [GeneID=2099] expression: ER(+) vs ER(-) tumors.	4	0.024	2e-06	0.0119
GSE3720_VD1_VS_VD2_GAMMADELTA_TCELL_WITH_PMA_STIM_UP	199	Genes up-regulated in gamma delta T cells stimulated by phorbol myristate acetate and ionomycin [PubChem=4792;3733]: Vd1 versus Vd2.	4	0.0201	4.02e-06	0.0146
HALLMARK_ESTROGEN_RESPONSE_EARLY	200	Genes defining early response to estrogen.	4	0.02	4.1e-06	0.0146
SCHAEFFER_PROSTATE_DEVELOPMENT_48HR_UP	487	Genes up-regulated in the urogenital sinus (UGS) of day E16 females exposed to the androgen dihydrotestosterone [PubChem=10635] for 48 h.	5	0.0103	5.84e-06	0.0173
GO_RECEPTOR_BINDING	1476	Interacting selectively and non-covalently with one or more specific sites on a receptor molecule, a macromolecule that undergoes combination with a hormone, neurotransmitter, drug or intracellular messenger to initiate a change in cell function.	7	0.0047	1e-05	0.0221
GO_SINGLE_ORGANISM_CATABOLIC_PROCESS	957	A catabolic process - chemical reactions and pathways resulting in the breakdown of substances - which involves a single organism.	6	0.0063	1.01e-05	0.0221
MASSARWEH_TAMOXIFEN_RESISTANCE_DN	258	Genes down-regulated in breast cancer tumors (formed by MCF-7 xenografts) resistant to tamoxifen [PubChem=5376].	4	0.0155	1.12e-05	0.0221
CREIGHTON_ENDOCRINE_THERAPY_RESISTANCE_4	307	The 'group 4 set' of genes associated with acquired endocrine therapy resistance in breast tumors expressing ESR1 but not ERBB2 [GeneID=2099;2064].	4	0.013	2.21e-05	0.0393
FARMER_BREAST_CANCER_BASAL_VS_LULMINAL	330	Genes which best discriminated between two groups of breast cancer according to the status of ESR1 and AR [GeneID=2099;367]: basal (ESR1- AR-) and luminal (ESR1+ AR+).	4	0.0121	2.93e-05	0.0474
GO_CATABOLIC_PROCESS	1773	The chemical reactions and pathways resulting in the breakdown of substances, including the breakdown of carbon compounds with the liberation of energy for use by the cell or organism.	7	0.0039	3.28e-05	0.0486
Gene/Gene Set Overlap Matrix
Entrez Gene Id	Gene Symbol	Gene Description	SMID_BREAST_CANCER_BASAL_DN	DOANE_BREAST_CANCER_ESR1_UP	VANTVEER_BREAST_CANCER_ESR1_UP	GSE3720_VD1_VS_VD2_GAMMADELTA_TCELL_WITH_PMA_STIM_UP	HALLMARK_ESTROGEN_RESPONSE_EARLY	SCHAEFFER_PROSTATE_DEVELOPMENT_48HR_UP	GO_RECEPTOR_BINDING	GO_SINGLE_ORGANISM_CATABOLIC_PROCESS	MASSARWEH_TAMOXIFEN_RESISTANCE_DN	CREIGHTON_ENDOCRINE_THERAPY_RESISTANCE_4	FARMER_BREAST_CANCER_BASAL_VS_LULMINAL	GO_CATABOLIC_PROCESS
18	ABAT	4-aminobutyrate aminotransferase	SMID_BREAST_CANCER_BASAL_DN	DOANE_BREAST_CANCER_ESR1_UP	VANTVEER_BREAST_CANCER_ESR1_UP		HALLMARK_ESTROGEN_RESPONSE_EARLY			GO_SINGLE_ORGANISM_CATABOLIC_PROCESS	MASSARWEH_TAMOXIFEN_RESISTANCE_DN	CREIGHTON_ENDOCRINE_THERAPY_RESISTANCE_4	FARMER_BREAST_CANCER_BASAL_VS_LULMINAL	GO_CATABOLIC_PROCESS
79083	MLPH	melanophilin	SMID_BREAST_CANCER_BASAL_DN	DOANE_BREAST_CANCER_ESR1_UP			HALLMARK_ESTROGEN_RESPONSE_EARLY						FARMER_BREAST_CANCER_BASAL_VS_LULMINAL
10512	SEMA3C	sema domain, immunoglobulin domain (Ig), short basic domain, secreted, (semaphorin) 3C	SMID_BREAST_CANCER_BASAL_DN	DOANE_BREAST_CANCER_ESR1_UP					GO_RECEPTOR_BINDING				FARMER_BREAST_CANCER_BASAL_VS_LULMINAL
8228	PNPLA4	patatin-like phospholipase domain containing 4	SMID_BREAST_CANCER_BASAL_DN	DOANE_BREAST_CANCER_ESR1_UP						GO_SINGLE_ORGANISM_CATABOLIC_PROCESS				GO_CATABOLIC_PROCESS
23541	SEC14L2	SEC14-like 2 (S. cerevisiae)	SMID_BREAST_CANCER_BASAL_DN		VANTVEER_BREAST_CANCER_ESR1_UP		HALLMARK_ESTROGEN_RESPONSE_EARLY
8204	NRIP1	nuclear receptor interacting protein 1	SMID_BREAST_CANCER_BASAL_DN			GSE3720_VD1_VS_VD2_GAMMADELTA_TCELL_WITH_PMA_STIM_UP	HALLMARK_ESTROGEN_RESPONSE_EARLY	SCHAEFFER_PROSTATE_DEVELOPMENT_48HR_UP	GO_RECEPTOR_BINDING		MASSARWEH_TAMOXIFEN_RESISTANCE_DN	CREIGHTON_ENDOCRINE_THERAPY_RESISTANCE_4
10742	RAI2	retinoic acid induced 2	SMID_BREAST_CANCER_BASAL_DN
55733	HHAT	hedgehog acyltransferase			VANTVEER_BREAST_CANCER_ESR1_UP	GSE3720_VD1_VS_VD2_GAMMADELTA_TCELL_WITH_PMA_STIM_UP							FARMER_BREAST_CANCER_BASAL_VS_LULMINAL
203328	SUSD3	sushi domain containing 3			VANTVEER_BREAST_CANCER_ESR1_UP			SCHAEFFER_PROSTATE_DEVELOPMENT_48HR_UP			MASSARWEH_TAMOXIFEN_RESISTANCE_DN	CREIGHTON_ENDOCRINE_THERAPY_RESISTANCE_4
51315	KRCC1	lysine-rich coiled-coil 1				GSE3720_VD1_VS_VD2_GAMMADELTA_TCELL_WITH_PMA_STIM_UP				GO_SINGLE_ORGANISM_CATABOLIC_PROCESS				GO_CATABOLIC_PROCESS
55971	BAIAP2L1	BAI1-associated protein 2-like 1				GSE3720_VD1_VS_VD2_GAMMADELTA_TCELL_WITH_PMA_STIM_UP
373156	GSTK1	glutathione S-transferase kappa 1						SCHAEFFER_PROSTATE_DEVELOPMENT_48HR_UP	GO_RECEPTOR_BINDING
6549	SLC9A2	solute carrier family 9 (sodium/hydrogen exchanger), member 2						SCHAEFFER_PROSTATE_DEVELOPMENT_48HR_UP
55080	TAPBPL	TAP binding protein-like						SCHAEFFER_PROSTATE_DEVELOPMENT_48HR_UP
55258	THNSL2	threonine synthase-like 2 (S. cerevisiae)							GO_RECEPTOR_BINDING	GO_SINGLE_ORGANISM_CATABOLIC_PROCESS				GO_CATABOLIC_PROCESS
7353	UFD1L	ubiquitin fusion degradation 1 like (yeast)							GO_RECEPTOR_BINDING	GO_SINGLE_ORGANISM_CATABOLIC_PROCESS				GO_CATABOLIC_PROCESS
2932	GSK3B	glycogen synthase kinase 3 beta							GO_RECEPTOR_BINDING					GO_CATABOLIC_PROCESS
6019	RLN2	relaxin 2							GO_RECEPTOR_BINDING
2597	GAPDH	glyceraldehyde-3-phosphate dehydrogenase								GO_SINGLE_ORGANISM_CATABOLIC_PROCESS				GO_CATABOLIC_PROCESS
90956	ADCK2	aarF domain containing kinase 2									MASSARWEH_TAMOXIFEN_RESISTANCE_DN	CREIGHTON_ENDOCRINE_THERAPY_RESISTANCE_4
6339	SCNN1D	sodium channel, nonvoltage-gated 1, delta
55112	WDR60	WD repeat domain 60
7016	TESK1	testis-specific kinase 1
1474	CST6	cystatin E/M
494513	DFNB59	deafness, autosomal recessive 59

## Sheet: Table S3i
KEGG pathways associated from genes selected for migration models (CellToPhenotype predictors)
Pathway ID	Pathway name	p-value	FDR-value
hsa04066	HIF-1 signaling pathway	0.00144669	0.0940348
hsa05223	Non-small cell lung cancer	0.00219071	0.089819
hsa05416	Viral myocarditis	0.0241331	0.0837161
hsa05412	Arrhythmogenic right ventricular cardiomyopathy (ARVC)	0.0293978	0.0837161
hsa04512	ECM-receptor interaction	0.0334347	0.0837161
hsa05410	Hypertrophic cardiomyopathy (HCM)	0.0338378	0.0837161
hsa05414	Dilated cardiomyopathy (DCM)	0.0366562	0.0837161
hsa05222	Small cell lung cancer	0.0378624	0.0837161
hsa05146	Amoebiasis	0.0390675	0.0837161
hsa05145	Toxoplasmosis	0.0458779	0.0860211
hsa04966	Collecting duct acid secretion	0.0147639	0.0948775
hsa05110	Vibrio cholerae infection	0.0272111	0.0948775
hsa04721	Synaptic vesicle cycle	0.0341941	0.0948775
hsa05120	Epithelial cell signaling in Helicobacter pylori infection	0.0368699	0.0948775
hsa05323	Rheumatoid arthritis	0.0485771	0.0948775
KEGG pathways associated from genes selected for proliferation models (CellToPhenotype predictors)
Pathway ID	Pathway name	p-value	FDR-value
hsa04012	ErbB signaling pathway	0.000654678	0.0381664
hsa05200	Pathways in cancer	0.000877388	0.0381664
hsa04360	Axon guidance	0.0050287	0.0960925
hsa05202	Transcriptional misregulation in cancer	0.00605158	0.0960925
hsa05169	Epstein-Barr virus infection	0.00759879	0.0960925
hsa05221	Acute myeloid leukemia	0.0078856	0.0960925
hsa04664	Fc epsilon RI signaling pathway	0.00835466	0.0960925
hsa04917	Prolactin signaling pathway	0.00883609	0.0960925
hsa05220	Chronic myeloid leukemia	0.0058612	0.0832291
hsa04340	Hedgehog signaling pathway	0.00462649	0.0970148

## Sheet: Table S3j
Migration-suppressive genes (siRNA analysis)											Proliferation-suppressive genes (siRNA/shRNA analysis)
ADAM15											C2ORF81
ARHGEF11											CALM2
BPNT1											CDSN
CDKN1B											CEACAM4
CX3CR1											CHMP2A
DLG2											CLTC
DLX3											DDX23
DMPK											DNAJC1
FBXW7											DOPEY1
FZD1											ERBB2
GPRC5C											ESPN
HR											ETNK2
IRF2BP1											INTS3
ITPKC											ISG20
KIAA0319L											KIF5A
LHX4											KRT19
PAX9											NEDD8
PREX1											PCDHA1
RAB25											PFKFB4
RHOB											PLA2G1B
RNF103											PRSS8
SUV39H1											SALL2
TOB1											SCGB2A1
ZNF645											SCRG1
ITPK1											SLC25A29
CORO1B											SOX13
											STAT2
											STRBP
Migration-enhancer genes (siRNA analysis)											TBK1
											TIGD6
AHR											TJP3
BCL10											TMEM144
EDNRA											UMODL1
FOSL2											VPS41
FSCN1											ZNF764
HRH1											ZNF84
IQGAP1											ZNRF2
ISL2
ITGA3
ITGB1
ITGBL1											Proliferation-enhancer genes (siRNA/shRNA analysis)
KHDRBS1
NFIL3											ADAMTS18
NFKB1											ALPPL2
PHF19											ANKRD13C
PLAGL1											CD97
POU4F3											CDKL1
PRKAA1											CENPV
PVRL3											CEP164
TMSB10											CIZ1
TRIM28											COL4A6
TRIM7											COTL1
USP11											CRYBB2
VCL											CYP26A1
											DENND4A
											EIF5A
											GPR133
											HDAC2
											HDGFRP2
											HMGA2
											HOXA10
											IAPP
											ICAM2
											KIF2C
											MEF2A
											MMP1
											MYL12A
											NFKB1
											P2RX5
											PANX1
											PEMT
											PHF6
											PSMG1
											PTPN2
											RAP2B
											RFXAP
											RGS2
											RSRC1
											RWDD2B
											SAAL1
											SAV1
											SCARA5
											SCLT1
											SEMA3A
											SNAI2
											SNTB2
											SPATA5L1
											STX11
											TAS2R1
											TYW3
											WDR46
											WFDC1
											JAG1

[truncated: 7 more sheets: Table S3k, Table S3l, Table S3m, Table S3n, Table S3o, Table S3p, Table S3q]
